# Supplementary material for: Comparative transcriptome analysis in Arabidopsis ein2/ore3 and ahk3/ore12 mutants during dark-induced leaf senescence
Source: J Exp Bot. 2018 Apr 10;69(12):3023–36. doi: 10.1093/jxb/ery137 (PMC5972659; doi:10.1093/jxb/ery137)
Supplement: Supplementary Dataset [file ery137_suppl_supplementary_dataset_s1.xlsx]

## Sheet: Sheet1
Datasest S1. Genome-wide transcriptome analysis in Col, ein2/ore3, and ahk3/ore12 during dark-induced leaf senescence
Gene information									Relative value												Geometric Mean												Raw data
No.	AGI	Symbol	Description	Acession	TF	Profile	Pattern	Group	Col_D0	Col_D1	Col_D2	Col_D3	ore3_D0	ore3_D1	ore3_D2	ore3_D3	ore12_D0	ore12_D1	ore12_D2	ore12_D3	Col_D0	Col_D1	Col_D2	Col_D3	ore3_D0	ore3_D1	ore3_D2	ore3_D3	ore12_D0	ore12_D1	ore12_D2	ore12_D3	Col-D0_1	Col-D0_2	Col-D1_1	Col-D1_2	Col-D2_1	Col-D2_2	Col-D3_1	Col-D3_2	ore3-D0_1	ore3-D0_2	ore3-D1_1	ore3-D1_2	ore3-D2_1	ore3-D2_2	ore3-D3_1	ore3-D3_2	ore12-D0_1
2	AT1G03630	POR_C	protochlorophyllide oxidoreductase C	NM_100243	-	4	D1	1	0	-4.69802	-5.54698	-5.77229	0	-2.71396	-3.88729	-4.28865	0	-3.88927	-4.04042	-4.01906	14.3028	9.60479	8.75583	8.53052	14.4602	11.7462	10.5729	10.1716	14.2515	10.3622	10.211	10.2324	14.2565	14.3492	9.79083	9.41875	8.98583	8.52583	8.28875	8.77229	14.529	14.3915	11.6408	11.8517	10.4729	10.6729	10.3352	10.0079	14.1542
11	AT1G15980	NDF1	NDH-dependent cyclic electron flow 1	NM_101466	-	4	D1	1	0	-6.45979	-6.6626	-6.64958	0	-4.76677	-6.09625	-6.33823	0	-6.16698	-5.54333	-5.43844	13.6161	7.15635	6.95354	6.96656	13.4644	8.6976	7.36813	7.12615	13.5297	7.36271	7.98635	8.09125	13.7708	13.4615	7.51604	6.79667	7.00417	6.90292	6.88104	7.05208	13.6642	13.2646	8.82188	8.57333	7.26687	7.46938	7.49083	6.76146	13.5167
17	AT1G19960	AT1G19960	BEST Arabidopsis thaliana protein match is: transmembrane receptors (TAIR:AT2G32140.1); Has 41 Blast hits to 41 proteins in 17 species: Archae - 0; Bacteria - 2; Metazoa - 23; Fungi - 0; Plants - 11; Viruses - 0; Other Eukaryotes - 5 (source: NCBI BLink).	NM_101851	-	4	D1	1	0	-4.39292	-4.80958	-6.27771	0	-1.44906	-1.02531	-0.982708	0	-4.6875	-3.46583	-3.12125	12.234	7.84104	7.42437	5.95625	12.5876	11.1385	11.5623	11.6049	12.3706	7.68313	8.90479	9.24938	12.5546	11.9133	8.65604	7.02604	7.75417	7.09458	6.0725	5.84	12.515	12.6602	10.8737	11.4033	11.4021	11.7225	11.586	11.6237	12.431
22	AT1G23740	AOR	Oxidoreductase, zinc-binding dehydrogenase family protein	NM_102222	-	4	D1	1	0	-4.59094	-5.38479	-5.78063	0	-2.84177	-2.78792	-2.89042	0	-4.34323	-4.03021	-4.31531	13.1483	8.5574	7.76354	7.36771	13.1671	10.3253	10.3792	10.2767	13.2001	8.85687	9.1699	8.88479	13.0704	13.2263	8.48062	8.63417	7.63792	7.88917	7.30125	7.43417	13.2513	13.0829	10.3677	10.2829	10.3733	10.385	10.4942	10.0592	13.179
37	AT1G32900	GBSS1	UDP-Glycosyltransferase superfamily protein	NM_103023	-	4	D1	1	0	-3.97583	-4.75323	-5.61292	0	-1.45188	-3.07135	-3.12219	0	-3.9451	-3.72198	-4.18427	11.6356	7.65979	6.8824	6.02271	12.0011	10.5493	8.92979	8.87896	11.4886	7.54354	7.76667	7.30438	11.7363	11.535	7.71958	7.6	6.86917	6.89562	5.9	6.14542	12.1235	11.8788	10.7096	10.389	9.51229	8.34729	9.21417	8.54375	11.396
54	AT1G65230	AT1G65230	Uncharacterized conserved protein (DUF2358)	NM_105196	-	4	D1	1	0	-5.19656	-6.21667	-6.49063	0	-3.52594	-5.3051	-6.09823	0	-4.89281	-5.3024	-5.68208	13.4819	8.28531	7.26521	6.99125	13.3405	9.81458	8.03542	7.24229	13.6381	8.74531	8.33573	7.95604	13.5254	13.4383	8.24062	8.33	7.16292	7.3675	6.84792	7.13458	13.5177	13.1633	9.95417	9.675	8.21292	7.85792	7.75417	6.73042	13.7713
62	AT1G70820	AT1G70820	phosphoglucomutase, putative / glucose phosphomutase, putative	NM_105750	-	4	D1	1	0	-5.79812	-6.62542	-5.70656	0	-3.30125	-6.00583	-6.315	0	-5.58	-6.54292	-6.45552	13.7975	7.99937	7.17208	8.09094	13.5527	10.2515	7.54688	7.23771	13.72	8.14	7.17708	7.26448	13.8562	13.7387	8.20167	7.79708	7.25958	7.08458	8.19021	7.99167	13.6813	13.4242	10.3233	10.1796	7.8425	7.25125	7.42875	7.04667	13.7471
85	AT2G27385	AT2G27385	Pollen Ole e 1 allergen and extensin family protein	NM_179769	-	4	D1	1	0	-7.02083	-7.64583	-8.00188	0	-1.85583	-2.21177	-2.61979	0	-6.87937	-6.37396	-7.17354	13.8133	6.7925	6.1675	5.81146	13.6612	11.8054	11.4495	11.0415	13.6917	6.81229	7.31771	6.51812	13.9962	13.6304	6.81417	6.77083	6.05625	6.27875	5.97917	5.64375	13.8579	13.4646	11.9596	11.6512	11.5023	11.3967	11.6308	10.4521	13.79
88	AT2G28605	AT2G28605	Photosystem II reaction center PsbP family protein	NM_179792	-	4	D1	1	0	-3.84167	-5.08646	-4.93073	0	-2.60198	-3.76021	-4.07177	0	-3.62354	-3.60417	-3.82177	11.0752	7.23354	5.98875	6.14448	10.9914	8.38938	7.23115	6.91958	11.271	7.6475	7.66688	7.44927	11.1921	10.9583	7.4225	7.04458	5.91167	6.06583	6.1525	6.13646	11.0723	10.9104	8.54042	8.23833	7.22042	7.24188	7.27292	6.56625	11.5071
93	AT2G32100	OFP16	ovate family protein 16	NM_128770	-	4	D1	1	0	-4.37375	-5.48021	-5.08458	0	-2.01438	-3.58448	-5.03885	0	-3.62292	-4.64865	-4.81604	13.4327	9.05896	7.9525	8.34812	13.2728	11.2584	9.68833	8.23396	13.4046	9.78167	8.75594	8.58854	13.5346	13.3308	8.94125	9.17667	8.08	7.825	8.26708	8.42917	13.394	13.1517	11.385	11.1319	9.43667	9.94	8.56	7.90792	13.4629
109	AT2G44230	AT2G44230	Plant protein of unknown function (DUF946)	NM_129987	-	4	D1	1	0	-5.16646	-5.08354	-5.04562	0	-1.42448	-1.62083	-1.54135	0	-3.86896	-3.72	-3.96667	12.0485	6.88208	6.965	7.00292	12.0493	10.6248	10.4284	10.5079	11.9125	8.04354	8.1925	7.94583	12.1837	11.9133	7.11292	6.65125	7.07667	6.85333	7.25958	6.74625	12.2727	11.8258	10.675	10.5746	10.4621	10.3948	10.895	10.1208	11.715
111	AT2G44940	AT2G44940	Integrase-type DNA-binding superfamily protein	NM_130059	ERF	4	D1	1	0	-4.13969	-5.48135	-5.6426	0	-0.974583	-2.41885	-3.56135	0	-1.93167	-3.48615	-4.22365	11.7309	7.59125	6.24958	6.08833	11.9062	10.9317	9.4874	8.3449	11.7369	9.80521	8.25073	7.51323	11.9173	11.5446	8.13792	7.04458	6.335	6.16417	6.14167	6.035	12.2117	11.6008	11.0296	10.8338	9.61292	9.36187	8.87521	7.81458	12.2117
153	AT3G48420	AT3G48420	Haloacid dehalogenase-like hydrolase (HAD) superfamily protein	NM_114701	-	4	D1	1	0	-4.74823	-5.53875	-5.67854	0	-2.75583	-4.35208	-4.95708	0	-4.70042	-4.95635	-4.86042	13.0769	8.32865	7.53812	7.39833	13.1133	10.3575	8.76125	8.15625	13.1156	8.41521	8.15927	8.25521	13.0908	13.0629	8.31687	8.34042	7.63792	7.43833	7.3625	7.43417	13.155	13.0717	10.5954	10.1196	8.705	8.8175	8.60417	7.70833	13.1575
169	AT4G00880	SAUR31	SAUR31	SAUR31	-	4	D1	1	0	-4.64656	-5.28042	-4.7475	0	-3.145	-4.05979	-3.90229	0	-3.55656	-2.76688	-3.10625	11.6075	6.96094	6.32708	6.86	11.2413	8.09625	7.18146	7.33896	11.5687	8.01219	8.80187	8.4625	11.6308	11.5842	7.27937	6.6425	6.44208	6.21208	6.82375	6.89625	11.2083	11.2742	8.19292	7.99958	7.44125	6.92167	7.32	7.35792	11.6408
176	AT4G12320	CYP706A6	cytochrome P450, family 706, subfamily A, polypeptide 6	NM_117302	-	4	D1	1	0	-5.12375	-6.0249	-6.20385	0	-3.51458	-4.62896	-4.9975	0	-5.08573	-5.26667	-5.59167	14.0133	8.88958	7.98844	7.80948	13.875	10.3604	9.24604	8.8775	14.0004	8.91469	8.73375	8.40875	13.9767	14.05	8.78542	8.99375	7.93792	8.03896	7.70833	7.91062	13.9342	13.8158	10.5512	10.1696	8.99417	9.49792	9.24083	8.51417	14.0542
180	AT4G12980	AT4G12980	Auxin-responsive family protein	NM_117367	-	4	D1	1	0	-4.23948	-4.94698	-4.84417	0	-2.60312	-3.48927	-3.49448	0	-3.30646	-3.49146	-4.08854	14.5094	10.2699	9.5624	9.66521	14.2037	11.6006	10.7145	10.7093	14.3533	11.0469	10.8619	10.2648	14.4908	14.5279	10.429	10.1108	9.64583	9.47896	9.8325	9.49792	14.3362	14.0712	11.58	11.6212	10.7354	10.6935	10.8227	10.5958	14.2475
195	AT4G25290	AT4G25290	DNA photolyases;DNA photolyases	NM_118661	-	4	D1	1	0	-4.90687	-5.77271	-6.06021	0	-3.555	-4.67365	-4.88292	0	-4.51198	-4.42229	-4.14698	12.2862	7.37937	6.51354	6.22604	12.0575	8.5025	7.38385	7.17458	12.0927	7.58073	7.67042	7.94573	12.2533	12.3192	7.63312	7.12563	6.50958	6.5175	5.86208	6.59	12.0833	12.0317	8.52125	8.48375	7.16896	7.59875	7.50875	6.84042	12.1658
209	AT5G02120	OHP	one helix protein	NM_120290	-	4	D1	1	0	-3.97646	-5.04042	-5.61729	0	-2.43885	-2.86229	-3.13094	0	-3.4526	-3.0751	-3.26292	12.1594	8.18292	7.11896	6.54208	11.9726	9.53375	9.11031	8.84167	12.1573	8.70469	9.08219	8.89438	12.1242	12.1946	8.7175	7.64833	7.10417	7.13375	6.55625	6.52792	12.0081	11.9371	9.77167	9.29583	8.8675	9.35313	9.4825	8.20083	12.2846
246	AT5G39860	PRE1	basic helix-loop-helix (bHLH) DNA-binding family protein	NM_123349	bHLH	4	D1	1	0	-4.98281	-5.49479	-5.49292	0	-0.386146	-1.91365	-2.79531	0	-2.69281	-2.68125	-3.58875	10.9367	5.95385	5.44187	5.44375	10.7159	10.3298	8.80229	7.92063	10.8906	8.19781	8.20937	7.30187	10.8737	10.9996	5.82688	6.08083	5.375	5.50875	5.64708	5.24042	11.0819	10.35	10.2296	10.43	8.61417	8.99042	8.31375	7.5275	11.2867
269	AT5G56850	AT5G56850	unknown protein; EXPRESSED IN: 21 plant structures; EXPRESSED DURING: 13 growth stages; Has 35333 Blast hits to 34131 proteins in 2444 species: Archae - 798; Bacteria - 22429; Metazoa - 974; Fungi - 991; Plants - 531; Viruses - 0; Other Eukaryotes - 9610 (source: NCBI BLink).	NM_125068	-	4	D1	1	0	-4.33417	-5.04354	-4.74458	0	-3.19771	-3.9924	-4.35302	0	-3.71875	-3.96323	-3.61656	12.5092	8.175	7.46562	7.76458	12.2759	9.07823	8.28354	7.92292	12.3147	8.59594	8.35146	8.69813	12.5656	12.4527	8.16583	8.18417	7.49292	7.43833	7.80083	7.72833	12.4058	12.146	8.95917	9.19729	8.26708	8.3	8.05042	7.79542	12.4119
273	AT5G62920	ARR6	response regulator 6	NM_125686	-	4	D1	1	0	-5.41448	-5.12271	-4.91542	0	-3.81208	-4.06062	-4.22396	0	0.384375	0.592292	0.543021	10.8659	5.45146	5.74323	5.95052	9.91312	6.10104	5.8525	5.68917	11.0592	11.4435	11.6515	11.6022	11.1552	10.5767	5.40458	5.49833	5.80813	5.67833	5.97917	5.92188	9.76667	10.0596	6.26958	5.9325	5.94458	5.76042	5.68208	5.69625	11.4033
288	AT1G10360	ATGSTU18	glutathione S-transferase TAU 18	NM_100910	-	4	D1	1	0	-4.28688	-4.47625	-4.46438	0	-1.80958	-1.87219	-2.05719	0	-3.82792	-3.205	-3.04812	12.5734	8.28656	8.09719	8.10906	12.4896	10.68	10.6174	10.4324	12.3444	8.51646	9.13938	9.29625	12.6379	12.509	8.21208	8.36104	8.02917	8.16521	7.9275	8.29063	12.6496	12.3296	10.6567	10.7033	10.4329	10.8019	10.5546	10.3102	12.3375
291	AT1G14345	AT1G14345	NAD(P)-linked oxidoreductase superfamily protein	NM_101301	-	4	D1	1	0	-4.56469	-4.77198	-4.49271	0	-3.61021	-4.07385	-4.10146	0	-3.81354	-3.66365	-3.64771	12.9009	8.33625	8.12896	8.40823	12.9721	9.36187	8.89823	8.87063	12.8927	9.07917	9.22906	9.245	12.8854	12.9165	8.39667	8.27583	8.10271	8.15521	8.5375	8.27896	13.0454	12.8987	9.35375	9.37	8.87562	8.92083	9.10708	8.63417	12.9337
320	AT2G34620	AT2G34620	Mitochondrial transcription termination factor family protein	NM_129016	-	4	D1	1	0	-3.86531	-4.73104	-4.78542	0	-3.18042	-3.50563	-3.78479	0	-3.2226	-3.13167	-3.72719	12.4731	8.60781	7.74208	7.68771	12.529	9.34854	9.02333	8.74417	12.2426	9.02	9.11094	8.51542	12.6379	12.3083	8.70833	8.50729	7.69875	7.78542	7.88083	7.49458	12.7729	12.285	9.40125	9.29583	9.06792	8.97875	8.92167	8.56667	12.2321
337	AT3G57040	ARR9	response regulator 9	NM_115563	-	4	D1	1	0	-3.93792	-4.74833	-4.65354	0	-1.89646	-2.1425	-2.39698	0	-2.26063	-1.87938	-2.06885	11.3703	7.4324	6.62198	6.71677	10.8712	8.97479	8.72875	8.47427	11.313	9.0524	9.43365	9.24417	11.4413	11.2994	7.63312	7.23167	6.665	6.57896	6.74854	6.685	10.9575	10.785	9.22417	8.72542	8.98292	8.47458	8.87521	8.07333	11.5725
349	AT4G13500	AT4G13500	unknown protein; FUNCTIONS IN: molecular_function unknown; INVOLVED IN: biological_process unknown; LOCATED IN: chloroplast; BEST Arabidopsis thaliana protein match is: unknown protein (TAIR:AT2G05310.1); Has 50 Blast hits to 50 proteins in 20 species: Archae - 0; Bacteria - 0; Metazoa - 0; Fungi - 0; Plants - 50; Viruses - 0; Other Eukaryotes - 0 (source: NCBI BLink).	NM_117424	-	4	D1	1	0	-3.6575	-4.62958	-4.80542	0	-2.37229	-3.03563	-3.2325	0	-3.43896	-3.6524	-3.83875	11.9504	8.29292	7.32083	7.145	11.6152	9.24292	8.57958	8.38271	11.9575	8.51854	8.3051	8.11875	11.8996	12.0013	8.41208	8.17375	7.16292	7.47875	6.95646	7.33354	11.6529	11.5775	9.33542	9.15042	8.19	8.96917	8.53958	8.22583	12.055
359	AT4G22570	APT3	adenine phosphoribosyl transferase 3	NM_118383	-	4	D1	1	0	-3.87333	-4.51188	-4.54635	0	-1.72771	-1.92302	-1.94615	0	-3.50844	-2.85229	-2.39	13.0429	9.16958	8.53104	8.49656	13.3469	11.6192	11.4239	11.4007	13.0292	9.52073	10.1769	10.6392	12.9192	13.1667	9.28417	9.055	8.45458	8.6075	8.58188	8.41125	13.2292	13.4646	11.5592	11.6792	11.3317	11.516	11.3908	11.4106	12.8925
360	AT4G22890	PGR5-LIKE_A	PGR5-LIKE A	NM_179092	-	4	D1	1	0	-3.45125	-4.55063	-4.50865	0	-2.39333	-2.755	-2.93344	0	-2.94698	-3.09542	-3.34094	16.1958	12.7446	11.6452	11.6872	16.0988	13.7054	13.3438	13.1653	16.0392	13.0922	12.9438	12.6982	16.37	16.0217	12.795	12.6942	11.7467	11.5437	11.789	11.5854	16.1758	16.0217	13.7942	13.6167	13.3371	13.3504	13.386	12.9446	16.0217
380	AT5G44410	AT5G44410	FAD-binding Berberine family protein	NM_123808	-	4	D1	1	0	-4.18406	-4.57938	-4.68208	0	-1.85646	-2.10406	-2.07635	0	-4.02771	-3.40375	-3.42708	10.1435	5.95948	5.56417	5.46146	9.84292	7.98646	7.73885	7.76656	9.84563	5.81792	6.44187	6.41854	10.4329	9.85417	5.88375	6.03521	5.50875	5.61958	5.59833	5.32458	10.1487	9.53708	8.34667	7.62625	7.68687	7.79083	8.35167	7.18146	9.845
414	AT1G79460	GA2	Terpenoid cyclases/Protein prenyltransferases superfamily protein	NM_106594	-	4	D1	1	0	-3.58729	-4.2449	-4.54833	0	-1.40156	-2.4751	-3.17344	0	-2.86687	-2.54354	-2.30479	10.5392	6.95187	6.29427	5.99083	10.3189	8.91729	7.84375	7.14542	10.5135	7.64667	7.97	8.20875	10.5017	10.5767	6.97229	6.93146	6.30104	6.2875	5.87083	6.11083	10.2015	10.4362	8.93167	8.90292	7.46958	8.21792	7.2925	6.99833	10.3746
417	AT4G27700	AT4G27700	Rhodanese/Cell cycle control phosphatase superfamily protein	NM_118909	-	4	D1	1	0	-3.44687	-4.37437	-4.37792	0	-2.24344	-2.94031	-3.15521	0	-2.91802	-3.08698	-3.29385	13.5542	10.1073	9.17979	9.17625	13.5495	11.306	10.6092	10.3943	13.593	10.675	10.506	10.2992	13.5858	13.5225	10.1254	10.0892	9.2825	9.07708	9.18333	9.16917	13.6642	13.4348	11.335	11.2771	10.6379	10.5804	10.591	10.1975	13.6915
418	AT5G57030	LUT2	Lycopene beta/epsilon cyclase protein	NM_125085	-	4	D1	1	0	-3.70531	-4.56854	-4.01135	0	-2.2	-2.77354	-3.08125	0	-2.79729	-2.61573	-2.39771	12.5795	8.87417	8.01094	8.56813	12.5398	10.3398	9.76625	9.45854	12.4508	9.65354	9.8351	10.0531	12.5754	12.5835	9.20229	8.54604	8.04875	7.97312	8.5375	8.59875	12.6587	12.4208	10.345	10.3346	9.77333	9.75917	9.81542	9.10167	12.3279
449	AT5G52100	CRR1	Dihydrodipicolinate reductase, bacterial/plant	NM_124589	-	4	D1	1	0	-3.36313	-4.32542	-4.27437	0	-2.08604	-3.0625	-3.81917	0	-2.64094	-3.31146	-3.68812	12.9881	9.625	8.66271	8.71375	12.7408	10.6548	9.67833	8.92167	13.0654	10.4245	9.75396	9.37729	13.0046	12.9717	9.595	9.655	8.70917	8.61625	8.89917	8.52833	12.8542	12.6275	10.8146	10.495	9.81375	9.54292	9.27667	8.56667	13.0858
460	AT1G72030	AT1G72030	Acyl-CoA N-acyltransferases (NAT) superfamily protein	NM_105861	-	4	D1	1	0	-3.65208	-4.14844	-4.31406	0	-2.42958	-2.38906	-2.31573	0	-3.59313	-3.24271	-3.34458	12.0895	8.4374	7.94104	7.77542	11.8974	9.46781	9.50833	9.58167	12.29	8.69687	9.04729	8.94542	12.0175	12.1615	8.3675	8.50729	7.8675	8.01458	7.67083	7.88	11.9044	11.8904	9.51313	9.4225	9.33792	9.67875	9.90208	9.26125	12.4787
472	AT3G54720	AMP1	Peptidase M28 family protein	NM_115329	-	4	D1	1	0	-3.40313	-3.99448	-4.4775	0	-2.27469	-2.48333	-2.74833	0	-1.09667	-0.837604	-1.22729	12.4727	9.06958	8.47823	7.99521	11.9886	9.71396	9.50531	9.24031	12.2475	11.1508	11.4099	11.0202	12.615	12.3304	9.21333	8.92583	8.42	8.53646	8.07125	7.91917	12.0081	11.9692	9.8925	9.53542	9.60083	9.40979	9.46458	9.01604	12.1754
484	AT5G19500	AT5G19500	Tryptophan/tyrosine permease	NM_121955	-	4	D1	1	0	-4.37229	-4.12521	-4.12563	0	-2.63146	-3.14896	-3.18823	0	-3.83594	-3.21521	-2.78708	11.9461	7.57385	7.82094	7.82052	11.7054	9.07396	8.55646	8.51719	11.8346	7.99865	8.61938	9.0475	12.1337	11.7585	7.76021	7.3875	7.805	7.83688	7.685	7.95604	11.7342	11.6767	9.08917	9.05875	8.47167	8.64125	8.72375	8.31062	11.8183
497	AT1G73870	BBX16	BBX16	BBX16	CO-like	4	D1	1	0	-3.19854	-4.0426	-4.34698	0	-0.963542	-1.26062	-1.79708	0	-2.63063	-2.56375	-2.60302	11.2427	8.04417	7.2001	6.89573	11.1062	10.1427	9.84563	9.30917	10.9288	8.29812	8.365	8.32573	11.3046	11.1808	7.88125	8.20708	7.11458	7.28562	6.80396	6.9875	11.2083	11.0042	10.0329	10.2525	9.77333	9.91792	9.23125	9.38708	10.9875
511	AT1G18360	AT1G18360	alpha/beta-Hydrolases superfamily protein	NM_101694	-	4	D1	1	0	-3.34135	-3.94323	-4.35302	0	-2.07125	-2.57031	-2.80813	0	-2.8175	-3.10604	-3.31667	12.7697	9.42833	8.82646	8.41667	12.6342	10.5629	10.0639	9.82604	12.6604	9.84292	9.55438	9.34375	12.8452	12.6942	9.57542	9.28125	8.91083	8.74208	8.3375	8.49583	12.7729	12.4954	10.5512	10.5746	10.036	10.0917	9.92333	9.72875	12.7575
524	AT1G19050	ARR7	response regulator 7	NM_101763	-	4	D1	1	0	-4.08135	-4.0374	-4.02552	0	-2.72563	-2.82854	-3.06844	0	0.116354	0.304062	0.134479	10.3086	6.22729	6.27125	6.28313	9.48688	6.76125	6.65833	6.41844	10.4173	10.5336	10.7214	10.5518	10.3825	10.2348	6.26917	6.18542	6.22208	6.32042	6.29042	6.27583	9.42542	9.54833	7.01458	6.50792	6.81125	6.50542	6.4075	6.42938	10.5592
533	AT3G15520	AT3G15520	Cyclophilin-like peptidyl-prolyl cis-trans isomerase family protein	NM_112420	-	4	D1	1	0	-3.08542	-4.08271	-4.15656	0	-1.29406	-2.62406	-3.11583	0	-2.54208	-3.06021	-3.10385	12.1581	9.07271	8.07542	8.00156	12.2528	10.9587	9.62875	9.13698	12.0129	9.47083	8.95271	8.90906	12.225	12.0913	9.15167	8.99375	8.28375	7.86708	8.04708	7.95604	12.3879	12.1177	11.0125	10.905	9.66417	9.59333	9.455	8.81896	11.9654
536	AT1G31920	AT1G31920	Tetratricopeptide repeat (TPR)-like superfamily protein	NM_102928	-	4	D1	1	0	-3.44021	-3.94271	-4.22125	0	-2.03875	-2.45427	-2.64812	0	-2.74948	-2.27781	-2.27427	11.0823	7.64208	7.13958	6.86104	10.679	8.64021	8.22469	8.03083	10.8095	8.06	8.53167	8.53521	11.2475	10.9171	7.91542	7.36875	7.15458	7.12458	6.97583	6.74625	10.8858	10.4721	8.85208	8.42833	8.10208	8.34729	8.32208	7.73958	11.039
539	AT1G49380	AT1G49380	cytochrome c biogenesis protein family	NM_103828	-	4	D1	1	0	-3.06708	-4.09167	-4.05375	0	-2.17188	-3.03604	-3.58177	0	-2.32625	-2.85667	-3.03719	12.6735	9.60646	8.58188	8.61979	12.7019	10.53	9.66583	9.1201	12.6154	10.2892	9.75875	9.57823	12.615	12.7321	9.74083	9.47208	8.65	8.51375	8.52583	8.71375	12.7125	12.6913	10.5767	10.4833	9.76208	9.56958	9.30583	8.93437	12.5175
590	AT5G36700	#N/A	#N/A	#N/A	-	4	D1	1	0	-3.10083	-4.0474	-3.9776	0	-1.97719	-3.03844	-3.33	0	-2.82479	-3.11167	-2.99208	15.8982	12.7974	11.8508	11.9206	15.927	13.9498	12.8885	12.597	15.834	13.0092	12.7223	12.8419	15.8756	15.9208	12.5008	13.094	11.7854	11.9162	11.9017	11.9396	15.9331	15.9208	13.9475	13.9521	12.8938	12.8833	12.6108	12.5831	15.7471
624	AT1G51080	AT1G51080	unknown protein; FUNCTIONS IN: molecular_function unknown; INVOLVED IN: biological_process unknown; LOCATED IN: chloroplast; EXPRESSED IN: 15 plant structures; EXPRESSED DURING: 11 growth stages; Has 101 Blast hits to 98 proteins in 44 species: Archae - 0; Bacteria - 0; Metazoa - 38; Fungi - 10; Plants - 27; Viruses - 0; Other Eukaryotes - 26 (source: NCBI BLink).	NM_103986	-	4	D1	1	0	-3.40167	-3.82448	-4.0374	0	-1.79698	-2.2101	-2.55708	0	-3.07656	-2.47094	-2.48563	10.3344	6.93271	6.5099	6.29698	10.1007	8.30375	7.89063	7.54365	10.2025	7.12594	7.73156	7.71687	10.3825	10.2863	6.89667	6.96875	6.45958	6.56021	6.23562	6.35833	10.2827	9.91875	8.37958	8.22792	7.53458	8.24667	7.775	7.31229	10.2662
648	AT5G35490	ATMRU1	ATMRU1	ATMRU1	-	4	D1	1	0	-3.17542	-3.92062	-3.84479	0	-1.915	-2.60927	-3.2326	0	-2.98115	-2.56792	-2.95292	9.29292	6.1175	5.37229	5.44813	9.66042	7.74542	7.05115	6.42781	9.31896	6.33781	6.75104	6.36604	9.31375	9.27208	6.42333	5.81167	5.29	5.45458	5.505	5.39125	9.62708	9.69375	7.78083	7.71	6.86042	7.24188	6.75208	6.10354	9.52875
653	AT2G44740	CYCP4;1	cyclin p4;1	NM_130038	-	4	D1	1	0	-3.49104	-3.88198	-3.74354	0	0.226146	-1.40198	-2.73115	0	-2.57135	-2.76229	-3.41875	9.13531	5.64427	5.25333	5.39177	9.16385	9.39	7.76187	6.43271	8.82115	6.24979	6.05885	5.4024	9.35	8.92062	5.64104	5.6475	5.25	5.25667	5.45083	5.33271	9.38687	8.94083	9.1975	9.5825	7.59	7.93375	6.83042	6.035	8.92521
761	AT2G35130	AT2G35130	Tetratricopeptide repeat (TPR)-like superfamily protein	NM_129066	-	4	D1	1	0	-3.21438	-3.39073	-3.93406	0	-1.97396	-2.04	-2.10948	0	-3.07865	-2.35292	-1.99302	11.4072	8.19281	8.01646	7.47312	11.1	9.12604	9.06	8.99052	11.3946	8.31594	9.04167	9.40156	11.4942	11.3202	8.12896	8.25667	7.82542	8.2075	7.46167	7.48458	11.2279	10.9721	9.23375	9.01833	9.01667	9.10333	9.28688	8.69417	11.4962
800	AT5G08720	AT5G08720	CONTAINS InterPro DOMAIN/s: Streptomyces cyclase/dehydrase (InterPro:IPR005031); BEST Arabidopsis thaliana protein match is: Polyketide cyclase / dehydrase and lipid transport protein (TAIR:AT4G01650.1); Has 30201 Blast hits to 17322 proteins in 780 species: Archae - 12; Bacteria - 1396; Metazoa - 17338; Fungi - 3422; Plants - 5037; Viruses - 0; Other Eukaryotes - 2996 (source: NCBI BLink).	NM_147852	-	4	D1	1	0	-2.77948	-3.23021	-3.95927	0	-1.87104	-2.42698	-2.61448	0	-2.63615	-2.41156	-2.58563	12.1974	9.41792	8.96719	8.23813	11.9411	10.0701	9.51417	9.32667	12.0961	9.46	9.68458	9.51052	12.2431	12.1517	9.32042	9.51542	8.87667	9.05771	8.04708	8.42917	12.1133	11.769	10.1312	10.009	9.42292	9.60542	9.63729	9.01604	12.1206
814	AT2G40520	AT2G40520	Nucleotidyltransferase family protein	NM_001125014	-	4	D1	1	0	-3.19094	-3.39802	-3.72771	0	-1.57583	-2.10417	-2.66885	0	-2.67302	-2.43385	-1.9551	11.4121	8.22115	8.01406	7.68438	11.6896	10.1137	9.58542	9.02073	11.3511	8.67813	8.91729	9.39604	11.4825	11.3417	8.80458	7.63771	8.13896	7.88917	7.73125	7.6375	11.5421	11.8371	10.0683	10.1592	9.30583	9.865	9.09688	8.94458	11.1427
835	AT3G01060	AT3G01060	unknown protein; Has 640 Blast hits to 638 proteins in 201 species: Archae - 0; Bacteria - 293; Metazoa - 0; Fungi - 71; Plants - 72; Viruses - 0; Other Eukaryotes - 204 (source: NCBI BLink).	NM_110971	-	4	D1	1	0	-3.59781	-3.46948	-3.29667	0	-2.99406	-2.71667	-2.38646	0	-3.38	-2.7525	-2.47396	14.3032	10.7054	10.8337	11.0066	14.0954	11.1014	11.3788	11.709	14.219	10.839	11.4665	11.745	14.2925	14.314	10.8892	10.5217	10.7521	10.9154	10.9275	11.0856	14.0492	14.1417	11.1179	11.0848	11.3033	11.4542	11.87	11.5479	14.2142
843	AT1G68780	AT1G68780	RNI-like superfamily protein	NM_105551	-	4	D1	1	0	-2.65625	-3.36073	-3.68094	0	-0.147396	-0.619896	-1.03875	0	-1.71896	-1.45448	-1.70229	10.1078	7.45156	6.74708	6.42688	10.2148	10.0674	9.5949	9.17604	9.88708	8.16812	8.4326	8.18479	10.4431	9.7725	7.47625	7.42687	6.96625	6.52792	6.77083	6.08292	10.7154	9.71417	10.3677	9.76708	9.84604	9.34375	9.90208	8.45	10.0458
844	AT2G18890	AT2G18890	Protein kinase superfamily protein	NM_127445	-	4	D1	1	0	-3.01813	-3.53927	-3.4174	0	-0.17	-1.09344	-1.8326	0	-2.95323	-2.08427	-2.09344	11.0884	8.07031	7.54917	7.67104	11.0401	10.8701	9.94667	9.2075	10.9495	7.99625	8.86521	8.85604	11.2475	10.9294	8.22813	7.9125	7.58917	7.50917	7.37458	7.9675	11.161	10.9192	10.9571	10.7831	9.75125	10.1421	9.73083	8.68417	10.9596
855	AT3G48100	ARR5	response regulator 5	NM_114679	-	4	D1	1	0	-3.67917	-3.31042	-3.49792	0	-2.05573	-2.39365	-2.37323	0	-0.413854	0.587917	0.7025	10.7385	7.05938	7.42813	7.24062	10.0445	7.98875	7.65083	7.67125	10.5558	10.142	11.1438	11.2583	10.9413	10.5358	7.03417	7.08458	7.39792	7.45833	7.31125	7.17	10.0358	10.0531	8.18292	7.79458	7.51083	7.79083	7.89125	7.45125	10.8025
867	AT5G53500	AT5G53500	Transducin/WD40 repeat-like superfamily protein	NM_124730	-	4	D1	1	0	-2.80302	-3.46594	-3.4876	0	-0.738333	-1.39604	-1.72958	0	-2.255	-2.40125	-2.45188	12.1449	9.34187	8.67896	8.65729	12.0367	11.2983	10.6406	10.3071	12.0802	9.82521	9.67896	9.62833	12.3079	11.9819	9.23167	9.45208	8.69875	8.65917	8.76333	8.55125	12.1829	11.8904	11.4446	11.1521	10.7263	10.555	10.6379	9.97625	12.1304
892	AT4G04850	KEA3	K+ efflux antiporter 3	NM_116723	-	4	D1	1	0	-3.2926	-3.40542	-3.3475	0	-2.01156	-2.15469	-2.08073	0	-3.17604	-2.73042	-2.48594	12.2952	9.0026	8.88979	8.94771	12.0997	10.0881	9.945	10.019	12.3419	9.16583	9.61146	9.85594	12.3854	12.205	9.13438	8.87083	8.81083	8.96875	8.85542	9.04	12.2117	11.9877	10.0567	10.1196	10.025	9.865	10.2054	9.8325	12.4208
898	AT1G59840	CCB4	cofactor assembly of complex C	NM_104677	-	4	D1	1	0	-2.54187	-3.15271	-3.71812	0	-1.55323	-1.19146	-1.28396	0	-1.94552	-1.24396	-1.1276	11.2279	8.68604	8.07521	7.50979	10.789	9.23573	9.5975	9.505	11.1439	9.19833	9.8999	10.0163	11.3146	11.1412	8.7725	8.59958	8.16792	7.9825	7.27917	7.74042	10.865	10.7129	9.37458	9.09688	9.29583	9.89917	9.80458	9.20542	11.2754
910	AT1G55260	LTPG6	LTPG6	LTPG6	-	4	D1	1	0	-3.08156	-3.05729	-3.79677	0	-0.561042	-1.42646	-1.2675	0	-2.79656	-2.41427	-2.51062	11.0735	7.99198	8.01625	7.27677	11.7977	11.2367	10.3712	10.5302	11.0056	8.20906	8.59135	8.495	10.995	11.1521	8.17604	7.80792	8.08	7.9525	7.43875	7.11479	12.0179	11.5775	11.4546	11.0188	10.9437	9.79875	10.9679	10.0925	11.02
943	AT2G46660	CYP78A6	cytochrome P450, family 78, subfamily A, polypeptide 6	NM_130231	-	4	D1	1	0	-3.08188	-3.45479	-3.10531	0	-1.70333	-1.28188	-1.19417	0	-2.19344	-1.60354	-1.44312	10.5291	7.44719	7.07427	7.42375	10.416	8.71271	9.13417	9.22188	10.331	8.1376	8.7275	8.88792	10.71	10.3481	7.98313	6.91125	7.14542	7.00312	7.575	7.2725	10.5854	10.2467	8.85208	8.57333	9.1375	9.13083	9.3875	9.05625	10.4825
976	AT3G50820	PSBO2	photosystem II subunit O-2	NM_114942	-	4	D1	1	0	-2.71458	-3.38958	-3.24667	0	-1.04719	-1.28813	-1.34385	0	-2.27146	-2.36615	-2.51573	14.5479	11.8333	11.1583	11.3012	14.6371	13.5899	13.349	13.2932	14.5792	12.3077	12.213	12.0634	14.6154	14.4804	11.6908	11.9758	11.1654	11.1512	11.3767	11.2258	14.6662	14.6079	13.5306	13.6492	13.31	13.3879	13.3431	13.2433	14.5604
983	AT3G44020	AT3G44020	thylakoid lumenal P17.1 protein	NM_114270	-	4	D1	1	0	-3.04823	-3.34594	-3.1776	0	-2.20698	-2.19625	-2.22115	0	-2.96979	-2.4901	-2.49625	12.1166	9.06833	8.77063	8.93896	11.9126	9.70562	9.71635	9.69146	12.2542	9.28438	9.76406	9.75792	12.0717	12.1615	9.0025	9.13417	8.72833	8.81292	9.08583	8.79208	11.9758	11.8494	9.74625	9.665	9.64396	9.78875	9.82458	9.55833	12.3883
1039	AT4G06534	AT4G06534	unknown protein; FUNCTIONS IN: molecular_function unknown; INVOLVED IN: biological_process unknown; LOCATED IN: endomembrane system; Has 22 Blast hits to 22 proteins in 8 species: Archae - 0; Bacteria - 0; Metazoa - 0; Fungi - 0; Plants - 22; Viruses - 0; Other Eukaryotes - 0 (source: NCBI BLink).	NM_178980	-	4	D1	1	0	-2.84458	-3.23594	-3.21677	0	0.433646	0.641458	-0.0673958	0	-2.4751	-1.57323	-2.12333	9.99417	7.14958	6.75823	6.7774	9.87906	10.3127	10.5205	9.81167	10.0269	7.55177	8.45365	7.90354	10.3329	9.65542	7.33042	6.96875	6.76625	6.75021	6.91229	6.6425	10.0102	9.74792	10.4858	10.1396	10.3475	10.6935	10.1375	9.48583	10.0887
1102	AT5G66520	CREF7	CREF7	CREF7	-	4	D1	1	0	-2.55615	-3.05833	-3.32958	0	-1.70656	-0.925417	-1.4176	0	-1.92083	-2.00885	-2.57052	10.6458	8.08969	7.5875	7.31625	10.3275	8.62094	9.40208	8.9099	10.3208	8.4	8.31198	7.75031	10.7835	10.5081	8.12896	8.05042	7.68708	7.48792	7.11833	7.51417	10.4354	10.2196	8.65104	8.59083	9.15833	9.64583	9.06042	8.75938	10.3325
1112	AT1G33770	AT1G33770	Protein kinase superfamily protein	NM_103096	-	4	D1	1	0	-2.78896	-3.12854	-3.16854	0	-1.41646	-1.92094	-2.02063	0	-2.07875	-1.88771	-2.17292	11.1831	8.39417	8.05458	8.01458	10.7888	9.37229	8.86781	8.76812	10.9456	8.86688	9.05792	8.77271	11.225	11.1412	8.17604	8.61229	8.03792	8.07125	8.24667	7.7825	10.9279	10.6496	9.37458	9.37	8.705	9.03063	8.85208	8.68417	10.9117
1117	AT1G78580	ATTPS1	trehalose-6-phosphate synthase	NM_106505	-	4	D1	1	0	-2.63906	-3.16031	-3.16312	0	-1.1075	-1.12875	-1.31667	0	-1.39208	-1.41938	-2.44854	12.5318	9.89271	9.37146	9.36865	12.3744	11.2669	11.2456	11.0577	12.4919	11.0998	11.0725	10.0433	12.5546	12.509	9.81542	9.97	9.32458	9.41833	9.54937	9.18792	12.4458	12.3029	11.2767	11.2571	11.3421	11.1492	11.3042	10.8112	12.6
1132	AT1G67750	AT1G67750	Pectate lyase family protein	NM_105443	-	4	D1	1	0	-2.725	-3.04062	-3.27052	0	0.0561458	-1.71167	-2.73156	0	-0.969792	-0.935625	-1.99625	8.43271	5.70771	5.39208	5.16219	8.57083	8.62698	6.85917	5.83927	7.21979	6.25	6.28417	5.22354	8.78833	8.07708	5.55333	5.86208	5.35417	5.43	5.20271	5.12167	8.91583	8.22583	8.7175	8.53646	6.70583	7.0125	6.01979	5.65875	6.765
1221	AT2G11810	MGDC	monogalactosyldiacylglycerol synthase type C	NM_001124829	-	4	D1	1	0	-3.17906	-3.02135	-1.74729	0	-1.36531	-2.08583	-2.37677	0	-3.23906	-3.61344	-3.56594	10.6161	7.43708	7.59479	8.86885	11.1061	9.74083	9.02031	8.72938	10.6324	7.39333	7.01896	7.06646	10.4727	10.7596	7.50542	7.36875	7.79292	7.39667	9.10333	8.63438	11.4769	10.7354	10.2096	9.27208	9.52313	8.5175	9.26875	8.19	10.5913
1239	AT5G12940	AT5G12940	Leucine-rich repeat (LRR) family protein	NM_121297	-	4	D1	1	0	-2.37729	-2.96938	-3.12219	0	0.0791667	-1.33667	-2.46917	0	0.159479	-1.20583	-2.34396	9.71688	7.33958	6.7475	6.59469	9.82146	9.90063	8.48479	7.35229	8.92042	9.0799	7.71458	6.57646	10.1788	9.255	7.64417	7.035	7.03875	6.45625	6.62729	6.56208	10.1908	9.45208	10.0042	9.79708	8.61417	8.35542	7.32	7.38458	8.94625
1253	AT4G18390	TCP2	TCP2	TCP2	TCP	4	D1	1	0	-2.37198	-2.8575	-3.20719	0	-1.13198	-1.69417	-1.63354	0	-2.05708	-1.98875	-2.01979	13.6131	11.2411	10.7556	10.4059	13.604	12.472	11.9098	11.9704	13.6962	11.6392	11.7075	11.6765	13.6427	13.5835	11.2417	11.2406	10.5762	10.935	10.3596	10.4523	13.6396	13.5683	12.4873	12.4567	11.86	11.9596	12.0042	11.9367	13.8079
1270	AT3G13000	AT3G13000	Protein of unknown function, DUF547	NM_202568	-	4	D1	1	0	-2.46125	-2.95292	-3.07729	0	-0.527187	-1.50333	-2.34448	0	-1.82177	-1.92521	-2.17292	10.6135	8.15229	7.66062	7.53625	10.1467	9.61948	8.64333	7.80219	10.3983	8.57656	8.47312	8.22542	10.6913	10.5358	8.18417	8.12042	7.70875	7.6125	7.31125	7.76125	10.4071	9.88625	9.70354	9.53542	8.6025	8.68417	8.18458	7.41979	10.5592
1279	AT5G17300	RVE1	RVE1	RVE1	MYB_related	4	D1	1	0	-2.98542	-3.05823	-2.60542	0	-1.04885	-0.126042	0.745833	0	-2.96042	-1.77531	-1.41771	10.7765	7.79104	7.71823	8.17104	9.83396	8.7851	9.70792	10.5798	10.4305	7.4701	8.65521	9.01281	10.7192	10.8338	8.16583	7.41625	7.92729	7.50917	8.405	7.93708	9.80208	9.86583	9.00646	8.56375	9.70208	9.71375	10.9979	10.1617	10.5415
1287	AT3G56010	AT3G56010	unknown protein; FUNCTIONS IN: molecular_function unknown; INVOLVED IN: biological_process unknown; LOCATED IN: chloroplast thylakoid membrane; EXPRESSED IN: 22 plant structures; EXPRESSED DURING: 13 growth stages; Has 25 Blast hits to 25 proteins in 12 species: Archae - 0; Bacteria - 0; Metazoa - 0; Fungi - 0; Plants - 25; Viruses - 0; Other Eukaryotes - 0 (source: NCBI BLink).	NM_115459	-	4	D1	1	0	-2.29323	-3.04604	-2.95417	0	-1.88562	-2.08281	-2.23219	0	-1.95729	-2.00146	-2.12115	12.4392	10.1459	9.39312	9.485	12.2272	10.3416	10.1444	9.995	12.4681	10.5108	10.4667	10.347	12.3854	12.4929	10.1594	10.1325	9.34833	9.43792	9.29583	9.67417	12.2621	12.1923	10.3677	10.3154	10.0583	10.2304	10.1471	9.84292	12.4417
1342	AT2G20340	AAS	AAS	AAS	-	4	D1	1	0	-2.57073	-2.72594	-3.18917	0	-0.862813	-0.676875	-0.730104	0	-2.65104	-2.0899	-2.14125	11.641	9.07031	8.9151	8.45188	11.8989	11.036	11.222	11.1687	11.4685	8.8175	9.37865	9.32729	11.6408	11.6412	9.20229	8.93833	8.97375	8.85646	8.57062	8.33313	11.9483	11.8494	10.9996	11.0725	11.1723	11.2717	11.3588	10.9787	11.3063
1391	AT1G16080	AT1G16080	unknown protein; LOCATED IN: apoplast, chloroplast stroma, chloroplast, chloroplast envelope; EXPRESSED IN: 23 plant structures; EXPRESSED DURING: 14 growth stages; Has 81 Blast hits to 81 proteins in 28 species: Archae - 0; Bacteria - 2; Metazoa - 0; Fungi - 0; Plants - 62; Viruses - 0; Other Eukaryotes - 17 (source: NCBI BLink).	NM_101476	-	4	D1	1	0	-2.39073	-2.7549	-3.08448	0	-2.35062	-2.35021	-2.28844	0	-2.50115	-2.17906	-2.21698	13.2193	10.8285	10.4644	10.1348	13.3317	10.981	10.9815	11.0432	13.3759	10.8748	11.1969	11.159	13.2558	13.1827	10.62	11.0371	10.4008	10.5279	10.1704	10.0992	13.4692	13.1942	11.0242	10.9379	11.025	10.9379	11.159	10.9275	13.4817
1392	AT2G20750	ATEXPB1	expansin B1	NM_127640	-	4	D1	1	0	-2.62271	-2.83854	-2.95104	0	0.220729	-0.842708	-1.98229	0	-1.02885	-1.96302	-2.55562	11.2621	8.63938	8.42354	8.31104	11.4592	11.6799	10.6165	9.47687	10.5292	9.50031	8.56615	7.97354	11.7567	10.7675	8.38625	8.8925	8.32125	8.52583	8.44958	8.1725	11.8325	11.0858	11.6908	11.669	10.7725	10.4604	9.4825	9.47125	10.62
1413	AT1G74890	ARR15	response regulator 15	NM_106147	-	4	D1	1	0	-2.76542	-2.75469	-2.99115	0	-1.35719	-1.6674	-1.29052	0	-1.48135	-0.857917	-0.442396	8.57156	5.80615	5.81687	5.58042	7.12719	5.77	5.45979	5.83667	8.64813	7.16677	7.79021	8.20573	8.39271	8.75042	5.84458	5.76771	5.76958	5.86417	5.4325	5.72833	6.52562	7.72875	5.97792	5.56208	5.5175	5.40208	5.78	5.89333	8.75375
1414	AT5G51560	AT5G51560	Leucine-rich repeat protein kinase family protein	NM_124535	-	4	D1	1	0	-2.37927	-2.86615	-2.91073	0	-0.676979	-1.82594	-2.4474	0	-1.25583	-1.19271	-1.44781	9.89479	7.51552	7.02865	6.98406	10.1409	9.46396	8.315	7.69354	9.53562	8.27979	8.34292	8.08781	10.0871	9.7025	7.69333	7.33771	7.08521	6.97208	7.12958	6.83854	10.4558	9.82604	9.55792	9.37	8.33	8.3	8.11667	7.27042	9.41583
1482	AT1G67900	AT1G67900	Phototropic-responsive NPH3 family protein	NM_202374	-	4	D1	1	0	-2.25729	-2.92375	-2.67781	0	0.208125	-0.131042	-0.640313	0	-1.35906	-1.96573	-2.44229	14.098	11.8407	11.1743	11.4202	13.844	14.0521	13.7129	13.2036	13.957	12.5979	11.9913	11.5147	14.2285	13.9675	11.8217	11.8598	11.2627	11.0858	11.5371	11.3033	14.0762	13.6117	14.1221	13.9821	13.7083	13.7175	13.3431	13.0642	13.9115
1491	AT3G27250	AT3G27250	unknown protein; BEST Arabidopsis thaliana protein match is: unknown protein (TAIR:AT5G40800.1); Has 104 Blast hits to 104 proteins in 13 species: Archae - 0; Bacteria - 0; Metazoa - 0; Fungi - 0; Plants - 104; Viruses - 0; Other Eukaryotes - 0 (source: NCBI BLink).	NM_113639	-	4	D1	1	0	-2.71906	-2.73958	-2.82177	0	0.313854	1.63833	1.83115	0	-1.575	-0.900833	-1.27354	9.03313	6.31406	6.29354	6.21135	9.06583	9.37969	10.7042	10.897	8.06083	6.48583	7.16	6.78729	9.44167	8.62458	6.31937	6.30875	6.18292	6.40417	6.24604	6.17667	9.00333	9.12833	9.295	9.46438	10.5608	10.8475	11.159	10.635	8.10958
1570	AT3G04550	RAF1	RAF1	RAF1	-	4	D1	1	0	-2.15229	-2.55083	-2.95437	0	-1.3275	-1.54063	-1.68823	0	-1.3801	-1.68354	-1.83948	13.2273	11.075	10.6765	10.2729	13.1226	11.7951	11.582	11.4344	13.1123	11.7322	11.4288	11.2728	13.2558	13.1988	11.075	11.075	10.62	10.7329	10.2304	10.3154	13.1273	13.1179	11.8019	11.7883	11.4519	11.7121	11.284	11.5848	12.9429
1585	AT4G24790	AT4G24790	AAA-type ATPase family protein	NM_001125574	-	4	D1	1	0	-2.9575	-2.44938	-2.95375	0	-0.931667	-0.511042	-0.199375	0	-2.72292	-2.17802	-1.7651	9.79417	6.83667	7.34479	6.84042	9.35375	8.42208	8.84271	9.15437	9.65531	6.9324	7.47729	7.89021	9.93292	9.65542	7.05625	6.61708	7.25125	7.43833	6.91229	6.76854	9.30583	9.40167	8.61625	8.22792	8.94833	8.73708	9.4375	8.87125	9.94292
1636	AT2G32010	CVL1	CVL1	CVL1	-	4	D1	1	0	-2.52	-2.35156	-3.02344	0	-0.8225	-1.29531	-1.23042	0	-2.49031	-1.89885	-1.62771	11.2233	8.70333	8.87177	8.1999	11.4646	10.6421	10.1693	10.2342	11.3577	8.8674	9.45885	9.73	11.2946	11.1521	8.92208	8.48458	8.87667	8.86688	8.12083	8.27896	11.5006	11.4285	10.7096	10.5746	10.2285	10.11	10.4092	10.0592	11.4131
1705	AT2G30790	PSBP-2	photosystem II subunit P-2	NM_128632	-	4	D1	1	0	-1.9801	-2.61344	-2.65563	0	0.0003125	-0.300312	-0.576458	0	-1.81604	-1.12073	-1.39917	10.1648	8.18469	7.55135	7.50917	9.91719	9.9175	9.61688	9.34073	9.96937	8.15333	8.84865	8.57021	10.2779	10.0517	8.22813	8.14125	7.54396	7.55875	7.46167	7.55667	9.96854	9.86583	10.0783	9.75667	9.66417	9.56958	9.69917	8.98229	10.0133
1708	AT4G15620	CASPL1E2	CASPL1E2	CASPL1E2	-	4	D1	1	0	-2.69542	-2.67771	-1.975	0	-3.24958	-4.20552	-3.71115	0	-2.98094	-3.08302	-3.18656	10.0479	7.3525	7.37021	8.07292	11.9853	8.73573	7.77979	8.27417	10.5368	7.55583	7.45375	7.35021	9.98208	10.1137	7.49458	7.21042	7.36375	7.37667	8.09292	8.05292	12.1448	11.8258	8.53042	8.94104	7.56833	7.99125	7.98167	8.56667	10.4315
1795	AT2G46810	AT2G46810	basic helix-loop-helix (bHLH) DNA-binding superfamily protein	NM_130247	bHLH	4	D1	1	0	-2.2224	-2.56875	-2.51167	0	-0.975	-1.49792	-1.82708	0	-1.79917	-1.70792	-1.71615	10.3322	8.10979	7.76344	7.82052	9.91146	8.93646	8.41354	8.08437	10.28	8.48083	8.57208	8.56385	10.3596	10.3048	8.34333	7.87625	7.7825	7.74437	7.685	7.95604	9.95708	9.86583	9.03042	8.8425	8.47167	8.35542	8.10583	8.06292	10.3025
1815	AT3G13980	AT3G13980	unknown protein; BEST Arabidopsis thaliana protein match is: unknown protein (TAIR:AT1G54200.1); Has 1485 Blast hits to 418 proteins in 98 species: Archae - 0; Bacteria - 6; Metazoa - 246; Fungi - 61; Plants - 107; Viruses - 6; Other Eukaryotes - 1059 (source: NCBI BLink).	NM_112252	-	4	D1	1	0	-1.93135	-2.26302	-2.83823	0	0.109375	0.162604	0.262708	0	-1.65042	-1.09344	-1.38625	10.8893	8.95792	8.62625	8.05104	11.1298	11.2392	11.2924	11.3925	10.6385	8.98813	9.5451	9.25229	11.1496	10.629	8.92208	8.99375	8.59333	8.65917	8.31083	7.79125	11.6717	10.5879	11.335	11.1433	11.5023	11.0825	11.6992	11.0858	10.9679
1822	AT2G38630	AT2G38630	Transducin/WD40 repeat-like superfamily protein	NM_129420	-	4	D1	1	0	-1.94719	-2.45781	-2.65292	0	-0.5775	-1.10469	-1.14458	0	-1.57167	-0.976042	-1.02958	9.73094	7.78375	7.27313	7.07802	9.35896	8.78146	8.25427	8.21438	9.42375	7.85208	8.44771	8.39417	10.0031	9.45875	8.08667	7.48083	7.25125	7.295	6.77083	7.38521	9.39667	9.32125	8.875	8.68792	8.00167	8.50688	8.53958	7.88917	9.425
1940	AT3G05345	#N/A	#N/A	#N/A	-	4	D1	1	0	-2.25188	-2.31688	-2.6024	0	-1.59458	-1.14625	-1.15094	0	-2.36625	-1.94198	-1.71687	12.3085	10.0567	9.99167	9.70615	11.9934	10.3989	10.8472	10.8425	12.386	10.0198	10.4441	10.6692	12.2979	12.3192	9.99208	10.1212	9.84375	10.1396	9.45729	9.955	12.0081	11.9787	10.3677	10.43	10.8219	10.8725	10.905	10.78	12.4983
1965	AT3G04760	AT3G04760	Pentatricopeptide repeat (PPR-like) superfamily protein	NM_111348	-	4	D1	1	0	-1.97302	-2.50396	-2.35365	0	-1.57917	-1.64313	-1.76281	0	-1.38625	-1.26667	-1.18104	12.5672	10.5942	10.0632	10.2135	12.4994	10.9202	10.8562	10.7366	12.5408	11.1546	11.2742	11.3598	12.6704	12.464	10.5067	10.6817	10.0994	10.0271	10.1312	10.2958	12.6113	12.3875	10.9242	10.9162	10.84	10.8725	10.8475	10.6256	12.5758
1980	AT5G63380	AT5G63380	AMP-dependent synthetase and ligase family protein	NM_125733	-	4	D1	1	0	-2.12375	-2.40813	-2.44552	0	-1.1076	-1.47552	-1.50573	0	-1.50688	-1.3451	-1.21521	12.0723	9.94854	9.66417	9.62677	11.8793	10.7717	10.4037	10.3735	11.8226	10.3157	10.4775	10.6074	12.2629	11.8817	9.96042	9.93667	9.7225	9.60583	9.69688	9.55667	12.041	11.7175	10.7096	10.8338	10.4329	10.3746	10.5642	10.1829	11.7029
2002	AT1G67840	CSK	chloroplast sensor kinase	NM_202372	-	4	D1	1	0	-1.91198	-2.28542	-2.57792	0	-1.04167	-1.49271	-1.76969	0	-1.65844	-1.68771	-1.80542	13.6677	11.7557	11.3823	11.0898	13.3317	12.29	11.839	11.562	13.5046	11.8461	11.8169	11.6992	13.8042	13.5312	11.8796	11.6319	11.4075	11.3571	11.105	11.0746	13.4692	13.1942	12.3588	12.2212	11.92	11.7579	11.7467	11.3773	13.5042
2043	AT3G61750	AT3G61750	Cytochrome b561/ferric reductase transmembrane with DOMON related domain	NM_116040	-	4	D1	1	0	-1.85646	-2.18021	-2.61917	0	-0.947292	-1.10854	-1.35083	0	-1.3474	-1.55323	-1.81833	11.2654	9.40896	9.08521	8.64625	11.3473	10.4	10.2387	9.99646	11.0983	9.75094	9.5451	9.28	11.3683	11.1625	9.37771	9.44021	9.09333	9.07708	8.68458	8.60792	11.7342	10.9604	10.54	10.26	10.4621	10.0154	10.0988	9.89417	11.1246
2075	AT3G21580	ABCI12	ABCI12	ABCI12	-	4	D1	1	0	-1.87188	-2.22823	-2.53854	0	-0.825104	-1.42573	-1.65542	0	-1.49104	-1.43698	-1.46542	10.2606	8.38875	8.0324	7.72208	10.0712	9.24615	8.64552	8.41583	10.0966	8.60552	8.65958	8.63115	10.3596	10.1617	8.62458	8.15292	8.09167	7.97312	7.54375	7.90042	10.1908	9.95167	9.295	9.19729	8.65833	8.63271	8.64167	8.19	10.0683
2113	AT5G11690	ATTIM17-3	translocase inner membrane subunit 17-3	NM_121207	-	4	D1	1	0	-1.90687	-2.35948	-2.35042	0	-0.271667	-0.004375	-1.07854	0	-1.32458	-1.16062	-1.14438	9.48479	7.57792	7.12531	7.13438	9.05937	8.78771	9.055	7.98083	9.07833	7.75375	7.91771	7.93396	9.81625	9.15333	7.87292	7.28292	7.14542	7.10521	7.08063	7.18813	9.08875	9.03	9.03042	8.545	8.245	9.865	8.18458	7.77708	9.16208
2117	AT5G44005	AT5G44005	unknown protein; FUNCTIONS IN: molecular_function unknown; INVOLVED IN: biological_process unknown; LOCATED IN: plasma membrane; Has 35333 Blast hits to 34131 proteins in 2444 species: Archae - 798; Bacteria - 22429; Metazoa - 974; Fungi - 991; Plants - 531; Viruses - 0; Other Eukaryotes - 9610 (source: NCBI BLink).	NM_203152	-	4	D1	1	0	-1.86823	-2.5601	-2.01531	0	-0.733333	-0.983542	-0.958542	0	-1.28552	-1.13719	-1.06375	11.2999	9.43167	8.73979	9.28458	11.1448	10.4115	10.1612	10.1863	11.6275	10.342	10.4903	10.5638	11.3377	11.2621	9.3375	9.52583	8.74875	8.73083	9.16042	9.40875	11.0262	11.2633	10.54	10.2829	10.3158	10.0067	10.3454	10.0271	11.6738
2155	AT5G01790	AT5G01790	unknown protein; FUNCTIONS IN: molecular_function unknown; INVOLVED IN: biological_process unknown; LOCATED IN: chloroplast; EXPRESSED IN: 19 plant structures; EXPRESSED DURING: 13 growth stages; Has 121 Blast hits to 121 proteins in 12 species: Archae - 0; Bacteria - 0; Metazoa - 0; Fungi - 0; Plants - 121; Viruses - 0; Other Eukaryotes - 0 (source: NCBI BLink).	NM_120257	-	4	D1	1	0	-2.21	-2.35927	-2.17448	0	-0.298542	-1.37719	-1.96323	0	-1.23552	-2.44917	-2.7824	12.3873	10.1773	10.028	10.2128	12.5987	12.3002	11.2216	10.6355	12.3605	11.125	9.91135	9.57812	12.3438	12.4308	10.0025	10.3521	10.0894	9.96667	10.1102	10.3154	12.68	12.5175	12.4075	12.1929	11.7496	10.6935	10.4835	10.7875	12.319
2214	AT3G18773	AT3G18773	RING/U-box superfamily protein	NM_180279	-	4	D1	1	0	-1.87958	-2.19073	-2.41906	0	-1.04104	-0.57875	-0.524792	0	-2.28156	-1.52698	-1.80073	11.4693	9.58969	9.27854	9.05021	10.844	9.80292	10.2652	10.3192	11.1635	8.88198	9.63656	9.36281	11.3377	11.6008	9.64229	9.53708	9.36833	9.18875	9.205	8.89542	10.7275	10.9604	9.89937	9.70646	10.2375	10.2929	10.6004	10.0379	11.0558
2215	AT2G34510	AT2G34510	Protein of unknown function, DUF642	NM_129003	-	4	D1	1	0	-2.38219	-2.2375	-2.19552	0	-1.14417	-1.4275	-1.79104	0	-1.24115	-1.45354	-1.7376	12.3397	9.9575	10.1022	10.1442	12.4752	11.331	11.0477	10.6842	12.1276	10.8865	10.6741	10.39	12.4635	12.2158	9.96042	9.95458	10.0648	10.1396	10.3208	9.9675	12.5829	12.3675	11.385	11.2771	11.0875	11.0079	10.7842	10.5842	12.0121
2287	AT4G27720	AT4G27720	Major facilitator superfamily protein	NM_118911	-	4	D1	1	0	-1.73771	-2.4974	-1.88729	0	-0.129896	-1.58656	-2.39615	0	-0.362708	-1.24583	-1.65687	11.8613	10.1235	9.36385	9.97396	11.9803	11.8504	10.3938	9.58417	11.4502	11.0875	10.2044	9.79333	12.0317	11.6908	10.3871	9.86	9.55708	9.17062	9.94125	10.0067	12.1235	11.8371	12.0412	11.6596	10.5167	10.2708	9.82458	9.34375	11.1246
2323	AT3G06870	AT3G06870	proline-rich family protein	NM_111567	-	4	D1	1	0	-2.48292	-2.20312	-1.78021	0	-1.29958	-1.98563	-2.10198	0	-2.0651	-2.49573	-2.48781	12.4823	9.99938	10.2792	10.7021	12.6802	11.3806	10.6946	10.5782	12.2528	10.1877	9.75708	9.765	12.5444	12.4202	9.76083	10.2379	10.2671	10.2912	10.7283	10.6758	12.8854	12.475	11.4546	11.3067	10.7354	10.6538	10.5821	10.5744	12.2969
2324	AT3G14330	CREF3	CREF3	CREF3	-	4	D1	1	0	-1.91594	-2.21031	-2.2724	0	-1.1025	-1.38625	-1.48583	0	-1.00406	-1.53792	-1.57313	12.0752	10.1593	9.8649	9.80281	11.9206	10.8181	10.5344	10.4348	12.0002	10.9961	10.4623	10.4271	12.0817	12.0687	10.089	10.2296	9.79438	9.93542	9.69688	9.90875	12.0833	11.7579	10.8338	10.8025	10.6083	10.4604	10.3352	10.5344	11.8804
2333	AT2G46830	CCA1	circadian clock associated 1	NM_180129	MYB_related	4	D1	1	0	-1.80073	-2.13073	-2.36625	0	-1.14906	-0.333438	0.132917	0	-1.47906	-0.880208	-0.739583	12.7418	10.941	10.611	10.3755	12.609	11.4599	12.2755	12.7419	12.7752	11.2961	11.895	12.0356	12.6827	12.8008	10.7367	11.1454	10.4525	10.7696	10.2988	10.4523	12.5267	12.6913	11.5165	11.4033	12.3731	12.1779	12.8917	12.5921	12.8371
2369	AT1G70430	AT1G70430	Protein kinase superfamily protein	NM_105711	-	4	D1	1	0	-2.18896	-2.24906	-1.98979	0	-0.693333	-1.22063	-1.29427	0	-1.85781	-1.45781	-0.721875	8.58417	6.39521	6.3351	6.59438	8.32146	7.62812	7.10083	7.02719	8.54083	6.68302	7.08302	7.81896	8.77833	8.39	6.51813	6.27229	6.37437	6.29583	6.55625	6.6325	8.22458	8.41833	7.64875	7.6075	6.95042	7.25125	7.34125	6.71312	8.78833
2494	AT3G57190	PRFB3	PrfB3	PrfB3	-	4	D1	1	0	-2.01656	-2.04635	-2.26865	0	-1.19562	-0.828333	-0.683958	0	-1.97417	-1.16521	-0.963542	10.1592	8.1426	8.11281	7.89052	9.90667	8.71104	9.07833	9.22271	10.0881	8.11396	8.92292	9.12458	10.3515	9.96687	8.50938	7.77583	8.23375	7.99188	7.89146	7.88958	9.93708	9.87625	8.95917	8.46292	9.00583	9.15083	9.67708	8.76833	10.2221
2614	AT3G47500	CDF3	cycling DOF factor 3	NM_114618	Dof	4	D1	1	0	-1.80135	-1.95906	-2.26292	0	-1.04823	-0.927083	-0.689062	0	-1.11146	-1.17823	-1.24188	13.6211	11.8198	11.6621	11.3582	13.5727	12.5245	12.6456	12.8836	13.6196	12.5081	12.4414	12.3777	13.6427	13.5996	11.7025	11.9371	11.5288	11.7954	11.3577	11.3588	13.6058	13.5396	12.5923	12.4567	12.6906	12.6006	12.9644	12.8029	13.7342
2632	AT4G00370	ANTR2	Major facilitator superfamily protein	NM_116261	-	4	D1	1	0	-1.70583	-2.12229	-2.05458	0	-1.40667	-1.4675	-1.4849	0	-1.32594	-1.39833	-1.26667	13.466	11.7602	11.3438	11.4115	13.4863	12.0796	12.0188	12.0014	13.4488	12.1228	12.0504	12.1821	13.4492	13.4829	11.7242	11.7963	11.3488	11.3387	11.4346	11.3883	13.4887	13.4838	12.1013	12.0579	12.0958	11.9417	12.0421	11.9606	13.3663
2646	AT5G44190	GLK2	GOLDEN2-like 2	NM_123786	G2-like	4	D1	1	0	-1.5675	-1.93427	-2.25792	0	-0.620313	-0.785937	-0.713021	0	-1.14792	-0.971771	-1.15083	13.0135	11.446	11.0793	10.7556	12.8203	12.2	12.0344	12.1073	12.7371	11.5892	11.7653	11.5862	13.0554	12.9717	11.4162	11.4758	11.0842	11.0744	10.9275	10.5838	12.9273	12.7133	12.265	12.135	11.8154	12.2533	12.1283	12.0862	12.6975
797	AT1G70890	MLP43	MLP-like protein 43	NM_105756	-	3		1	0	-2.31344	-2.94135	-4.08927	0	-0.863854	-0.591562	-0.577187	0	-2.33146	-1.79479	-2.37729	13.4201	11.1067	10.4787	9.33083	13.4801	12.6163	12.8885	12.9029	13.4908	11.1594	11.696	11.1135	13.4175	13.4227	10.6858	11.5275	10.1879	10.7696	9.39687	9.26479	13.6396	13.3206	12.785	12.4475	12.8938	12.8833	12.975	12.8308	13.6354
817	AT5G43150	AT5G43150	unknown protein; FUNCTIONS IN: molecular_function unknown; INVOLVED IN: biological_process unknown; LOCATED IN: mitochondrion; EXPRESSED IN: 22 plant structures; EXPRESSED DURING: 13 growth stages; Has 1807 Blast hits to 1807 proteins in 277 species: Archae - 0; Bacteria - 0; Metazoa - 736; Fungi - 347; Plants - 385; Viruses - 0; Other Eukaryotes - 339 (source: NCBI BLink).	NM_123681	-	3		1	0	-2.71094	-3.00958	-4.06604	0	-0.891458	-0.439792	-0.192187	0	-3.16896	-2.57802	-2.68271	12.1792	9.46823	9.16958	8.11313	12.3767	11.4852	11.9369	12.1845	12.4146	9.24563	9.83656	9.73188	12.2896	12.0687	9.55708	9.37937	8.92083	9.41833	8.29833	7.92792	12.4058	12.3475	11.5258	11.4446	12.0137	11.86	12.3052	12.0638	12.6117
902	AT1G70830	MLP28	MLP-like protein 28	NM_001084337	-	3		1	0	-2.63354	-2.78667	-3.98656	0	0.157917	0.887187	1.35708	0	-2.8901	-0.902708	-0.947083	12.4056	9.77208	9.61896	8.41906	12.5396	12.6975	13.4268	13.8967	11.9187	9.02865	11.016	10.9717	12.7012	12.11	9.92333	9.62083	9.68083	9.55708	8.62271	8.21542	12.8542	12.225	13.0225	12.3725	13.5567	13.2969	14.0929	13.7004	12.0213
1036	AT1G48100	AT1G48100	Pectin lyase-like superfamily protein	NM_103706	-	3		1	0	-2.35438	-2.78667	-3.67063	0	0.717813	0.947188	0.0228125	0	-1.77479	0.483437	-0.0782292	9.41531	7.06094	6.62865	5.74469	9.45729	10.1751	10.4045	9.4801	9.07896	7.30417	9.5624	9.00073	9.33083	9.49979	7.15313	6.96875	6.415	6.84229	5.63833	5.85104	9.64583	9.26875	10.0567	10.2935	10.2285	10.5804	9.66542	9.29479	8.82333
1384	AT3G61550	AT3G61550	RING/U-box superfamily protein	NM_116020	-	3		1	0	-1.55417	-1.87792	-3.45948	0	0.33625	-0.00979167	-0.446563	0	-1.06083	-0.595833	-0.964583	10.9594	9.40521	9.08146	7.4999	11.0233	11.3596	11.0135	10.5768	10.9227	9.86187	10.3269	9.95813	11.1921	10.7267	9.73	9.08042	9.1725	8.99042	7.81167	7.18813	11.3971	10.6496	11.5479	11.1713	11.1192	10.9079	10.8133	10.3402	11.2867
1394	AT4G14740	AT4G14740	Plant protein of unknown function (DUF828) with plant pleckstrin homology-like region	NM_202820	-	3		1	0	-2.09552	-2.45531	-3.31385	0	0.136146	-0.0239583	-0.083125	0	-1.56292	-1.39427	-1.79115	13.0386	10.9431	10.5833	9.72479	13.1704	13.3066	13.1465	13.0873	12.8266	11.2636	11.4323	11.0354	13.1848	12.8925	10.9938	10.8925	10.5762	10.5904	9.95167	9.49792	13.3429	12.9979	13.469	13.1442	13.3204	12.9725	13.3608	12.8138	12.705
1401	AT5G21100	AT5G21100	Plant L-ascorbate oxidase	NM_122118	-	3		1	0	-2.42104	-2.29646	-3.46	0	-1.53677	-1.2575	-1.35917	0	-1.72208	-1.46073	-1.43937	12.1135	9.6925	9.81708	8.65354	11.9719	10.4351	10.7144	10.6127	11.6111	9.88906	10.1504	10.1718	12.09	12.1371	9.93292	9.45208	9.85417	9.78	8.87792	8.42917	12.3225	11.6212	10.5767	10.2935	10.8737	10.555	10.7017	10.5237	11.7256
1543	AT3G61880	CYP78A9	cytochrome p450 78a9	NM_116053	-	3		1	0	-1.91385	-2.33219	-3.135	0	-1.50677	-0.165208	0.368646	0	-1.47437	-0.549687	-0.377083	11.1953	9.28146	8.86313	8.06031	10.7469	9.2401	10.5817	11.1155	10.8381	9.36375	10.2884	10.461	11.1721	11.2185	9.69208	8.87083	8.71792	9.00833	8.01521	8.10542	10.9279	10.5658	9.09958	9.38063	10.6083	10.555	11.2269	11.0042	10.7538
1592	AT1G09310	AT1G09310	Protein of unknown function, DUF538	NM_100801	-	3		1	0	-0.772292	-1.04979	-3.0925	0	-0.1025	-0.0394792	-0.0972917	0	-0.348646	-0.243125	-0.808958	13.981	13.2088	12.9312	10.8885	14.2314	14.1289	14.1919	14.1341	13.989	13.6403	13.7458	13.18	13.9121	14.05	13.146	13.2715	12.7648	13.0977	11.2508	10.5262	14.2383	14.2244	14.141	14.1167	14.0627	14.321	14.1652	14.1029	14.0033
1631	AT1G75900	AT1G75900	GDSL-like Lipase/Acylhydrolase superfamily protein	NM_106240	-	3		1	0	-1.28677	-1.59365	-3.1676	0	0.513542	0.257292	-0.149167	0	-0.505104	-0.375625	-0.495208	11.2422	9.95542	9.64854	8.07458	11.8338	12.3473	12.091	11.6846	10.7883	10.2832	10.4127	10.2931	11.1304	11.354	10.12	9.79083	9.60833	9.68875	8.48167	7.6675	11.8417	11.8258	12.4404	12.2542	11.9596	12.2225	11.6888	11.6804	10.1562
1717	AT2G22240	MIPS2	myo-inositol-1-phosphate synthase 2	NM_127790	-	3		1	0	-1.65417	-2.08979	-3.00833	0	0.093125	0.288958	0.206875	0	-1.6974	-1.15292	-1.41	12.3715	10.7173	10.2817	9.36313	11.9669	12.06	12.2558	12.1738	12.2522	10.5548	11.0993	10.8422	12.3325	12.4104	10.3175	11.1171	10.0121	10.5512	9.25833	9.46792	12.0179	11.9158	12.1013	12.0188	12.3	12.2117	12.2837	12.0638	12.1848
1900	AT4G17770	ATTPS5	trehalose phosphatase/synthase 5	NM_117886	-	3		1	0	-1.49521	-1.8774	-2.88552	0	-0.225938	-0.568125	-0.814375	0	-0.974687	-1.31271	-1.57354	12.2334	10.7382	10.356	9.34792	12.604	12.378	12.0358	11.7896	12.0919	11.1172	10.7792	10.5183	12.2052	12.2617	10.6525	10.824	10.3042	10.4079	9.24667	9.44917	12.7125	12.4954	12.4571	12.299	12.1921	11.8796	11.7467	11.8325	11.9919
1984	AT5G47640	NF-YB2	nuclear factor Y, subunit B2	NM_124138	NF-YB	3		1	0	-1.47448	-1.88687	-2.80927	0	-0.210104	0.305729	0.362396	0	-1.14542	-0.931979	-1.06115	11.9243	10.4498	10.0374	9.115	11.9859	11.7758	12.2917	12.3483	12.172	11.0266	11.24	11.1108	12.09	11.7585	10.1896	10.71	9.79438	10.2804	9.05146	9.17854	11.9842	11.9877	11.7308	11.8208	12.2833	12.3	12.4671	12.2296	12.1848
2045	AT1G24148	AT1G24148	unknown protein; FUNCTIONS IN: molecular_function unknown; INVOLVED IN: biological_process unknown; LOCATED IN: cellular_component unknown; BEST Arabidopsis thaliana protein match is: unknown protein (TAIR:AT1G24147.1).	NR_022128	-	3		1	0	-1.43969	-1.38667	-2.93979	0	-0.836979	-0.443646	-0.697813	0	-1.87125	-1.6975	-1.5801	12.1279	10.6882	10.7413	9.18812	11.7922	10.9552	11.3485	11.0944	12.3435	10.4723	10.646	10.7634	12.225	12.0308	10.8446	10.5319	10.4913	10.9913	9.13292	9.24333	11.7954	11.789	10.8146	11.0958	11.2248	11.4723	10.9979	11.1908	12.5279
2175	AT2G16990	AT2G16990	Major facilitator superfamily protein	NM_001036283	-	3		1	0	-1.85938	-1.96208	-2.66729	0	0.640625	0.51125	0.306042	0	-1.85125	-1.29396	-1.3576	10.4083	8.54896	8.44625	7.74104	10.5175	11.1581	11.0287	10.8235	10.3239	8.4726	9.0299	8.96625	10.645	10.1717	8.70833	8.38958	8.52708	8.36542	7.74167	7.74042	10.7033	10.3317	11.1729	11.1433	10.975	11.0825	10.9171	10.73	10.3998
2360	AT2G21830	AT2G21830	Cysteine/Histidine-rich C1 domain family protein	NM_127752	-	3		1	0	-1.50313	-1.79219	-2.56615	0	-0.275313	-0.403333	-0.562708	0	-1.04812	-0.942292	-1.07823	10.1695	8.66635	8.37729	7.60333	10.1657	9.89042	9.7624	9.60302	9.98167	8.93354	9.03937	8.90344	10.3825	9.95646	8.79583	8.53688	8.55667	8.19792	7.73125	7.47542	10.4756	9.85583	10.0137	9.76708	9.84604	9.67875	10.0479	9.15813	10.0983
2435	AT1G19720	AT1G19720	Pentatricopeptide repeat (PPR-like) superfamily protein	NM_101828	-	3		1	0	-1.5	-1.89073	-2.45167	0	-0.499792	-0.464583	-0.749375	0	-0.719583	-0.769375	-0.751875	12.9067	11.4067	11.0159	10.455	12.7426	12.2428	12.278	11.9932	12.7458	12.0263	11.9765	11.994	12.9658	12.8475	11.1721	11.6412	10.8915	11.1404	10.3438	10.5663	12.825	12.6602	12.1867	12.299	12.1813	12.3748	11.9948	11.9917	12.7267
3	AT1G04250	AXR3	AUX/IAA transcriptional regulator family protein	NM_100306	-	1	D2	1	0	-2.90333	-4.65437	-5.14021	0	-0.650208	-0.97	-1.9275	0	-2.12792	-2.36323	-3.49802	10.7677	7.86437	6.11333	5.6275	11.104	10.4537	10.134	9.17646	10.9655	8.8376	8.60229	7.4675	10.8971	10.6383	8.35167	7.37708	6.20083	6.02583	5.63833	5.61667	11.2475	10.9604	10.6862	10.2212	10.1875	10.0804	9.74292	8.61	11.2267
8	AT1G12900	GAPA-2	glyceraldehyde 3-phosphate dehydrogenase A subunit 2	NM_001084060	-	1	D2	1	0	-3.29271	-4.73604	-4.97927	0	-2.54229	-3.65521	-4.46771	0	-2.67365	-3.0999	-3.58469	15.0679	11.7752	10.3319	10.0886	15.1677	12.6254	11.5125	10.7	15.0586	12.385	11.9587	11.474	15.0883	15.0475	11.6512	11.8992	10.2779	10.3858	10.0883	10.089	15.1919	15.1435	12.6629	12.5879	11.5329	11.4921	10.905	10.495	15.0381
14	AT1G18730	NDF6	NDH dependent flow 6	NM_001123835	-	1	D2	1	0	-3.9499	-5.5051	-5.62385	0	-2.10646	-3.31813	-4.21583	0	-3.75573	-3.67187	-3.92125	14.0459	10.096	8.54083	8.42208	13.8129	11.7065	10.4948	9.59708	14.0103	10.2546	10.3384	10.0891	14.0715	14.0204	10.0135	10.1785	8.45458	8.62708	8.405	8.43917	13.9342	13.6917	11.91	11.5029	10.3358	10.6538	10.0583	9.13583	14.1369
18	AT1G20190	ATEXPA11	expansin 11	NM_101872	-	1	D2	1	0	-2.3924	-5.01844	-5.305	0	-0.321771	-0.551771	-1.21094	0	-0.74125	-1.94479	-4.74292	13.5399	11.1475	8.52146	8.2349	13.4295	13.1077	12.8777	12.2185	13.2719	12.5306	11.3271	8.52896	13.6183	13.4615	10.9573	11.3377	8.85667	8.18625	8.61187	7.85792	13.5083	13.3506	12.9858	13.2296	12.9667	12.7888	12.3163	12.1208	13.2508
19	AT1G21500	AT1G21500	unknown protein; Has 29 Blast hits to 29 proteins in 12 species: Archae - 0; Bacteria - 0; Metazoa - 0; Fungi - 2; Plants - 27; Viruses - 0; Other Eukaryotes - 0 (source: NCBI BLink).	NM_101999	-	1	D2	1	0	-3.74823	-6.13573	-6.61677	0	-1.5075	-2.94219	-4.40104	0	-3.1925	-3.94844	-4.69948	13.0036	9.25542	6.86792	6.38687	12.8685	11.361	9.92635	8.4675	12.9696	9.77708	9.02115	8.2701	13.0908	12.9165	9.08208	9.42875	6.61125	7.12458	6.405	6.36875	13.0667	12.6704	11.4354	11.2867	9.84604	10.0067	8.80562	8.12937	13.1075
20	AT1G22630	AT1G22630	unknown protein; LOCATED IN: chloroplast; EXPRESSED IN: 21 plant structures; EXPRESSED DURING: 13 growth stages; Has 87 Blast hits to 86 proteins in 34 species: Archae - 0; Bacteria - 13; Metazoa - 27; Fungi - 0; Plants - 40; Viruses - 0; Other Eukaryotes - 7 (source: NCBI BLink).	NM_102110	-	1	D2	1	0	-4.49417	-6.22156	-6.37792	0	-2.99583	-4.64312	-4.93656	0	-4.02406	-3.82125	-3.93854	12.1667	7.6725	5.9451	5.78875	11.8967	8.90083	7.25354	6.9601	12.2596	8.23552	8.43833	8.32104	12.0717	12.2617	8.06208	7.28292	6.035	5.85521	5.68708	5.89042	11.9675	11.8258	8.95917	8.8425	7.24583	7.26125	7.49083	6.42938	12.4787
36	AT1G32470	AT1G32470	Single hybrid motif superfamily protein	NM_102982	-	1	D2	1	0	-2.76135	-4.50906	-5.3149	0	-1.87344	-2.84458	-3.61156	0	-2.6324	-3.05396	-4.04344	13.6484	10.8871	9.13938	8.33354	13.6163	11.7428	10.7717	10.0047	13.6806	11.0482	10.6267	9.63719	13.6542	13.6427	10.4488	11.3254	8.9425	9.33625	8.05917	8.60792	13.7083	13.5242	11.8444	11.6412	10.7037	10.8396	10.26	9.74938	13.7029
52	AT1G64150	AT1G64150	Uncharacterized protein family (UPF0016)	NM_105088	-	1	D2	1	0	-3.58146	-4.90208	-5.27062	0	-1.92729	-3.24802	-3.7325	0	-2.71167	-3.43344	-3.6326	12.8006	9.21917	7.89854	7.53	12.5775	10.6502	9.32948	8.845	12.6272	9.91552	9.19375	8.99458	12.7538	12.8475	9.22292	9.21542	7.84458	7.9525	7.35167	7.70833	12.5917	12.5633	10.6058	10.6946	9.30583	9.35313	8.94125	8.74875	12.4119
53	AT1G64770	NDF2	NDH-dependent cyclic electron flow 1	NM_001036156	-	1	D2	1	0	-4.09104	-5.35542	-5.8574	0	-1.5626	-2.68781	-3.54656	0	-3.57042	-3.5325	-3.42104	13.2048	9.11375	7.84938	7.3474	13.1295	11.5669	10.4417	9.58292	13.2479	9.6775	9.71542	9.82688	13.1308	13.2788	9.03167	9.19583	7.90042	7.79833	7.24875	7.44604	13.1662	13.0927	11.7804	11.3533	10.3158	10.5675	9.93417	9.23167	13.3112
59	AT1G69530	ATEXPA1	expansin A1	NM_001124101	-	1	D2	1	0	-3.25073	-5.24938	-5.29896	0	-1.69729	-2.42292	-3.44323	0	-1.8674	-3.03313	-3.9374	15.3384	12.0877	10.0891	10.0395	15.0306	13.3333	12.6077	11.5874	15.1909	13.3235	12.1578	11.2535	15.4273	15.2496	12.1913	11.9842	10.1102	10.0679	9.90813	10.1708	15.0871	14.9742	13.22	13.4467	12.7842	12.4313	11.9627	11.2121	15.3238
61	AT1G70760	CRR23	inorganic carbon transport protein-related	NM_105744	-	1	D2	1	0	-4.14438	-5.8924	-6.02115	0	-2.34958	-3.40115	-4.65917	0	-3.7649	-4.42281	-4.83437	13.4499	9.30552	7.5575	7.42875	13.0869	10.7373	9.68573	8.42771	13.4807	9.71583	9.05792	8.64635	13.4269	13.4729	9.20229	9.40875	7.53458	7.58042	7.46167	7.39583	13.2292	12.9446	10.8513	10.6233	9.00583	10.3656	8.86333	7.99208	13.5544
69	AT1G75690	LQY1	DnaJ/Hsp40 cysteine-rich domain superfamily protein	NM_106220	-	1	D2	1	0	-3.37958	-5.37406	-5.53333	0	-2.05385	-3.17667	-3.41219	0	-2.7351	-3.22927	-3.51156	13.4742	10.0946	8.1001	7.94083	13.4291	11.3752	10.2524	10.0169	13.4766	10.7415	10.2473	9.965	13.5758	13.3725	9.97958	10.2096	8.19792	8.00229	7.9625	7.91917	13.5177	13.3404	11.3971	11.3533	10.11	10.3948	10.0879	9.94583	13.6069
79	AT2G18328	ATRL4	RAD-like 4	NM_001084443	MYB_related	1	D2	1	0	-2.9425	-5.5	-5.83177	0	-1.55135	-2.3149	-3.92792	0	-1.45781	-1.9551	-3.89698	13.0519	10.1094	7.55188	7.2201	12.9506	11.3993	10.6357	9.02271	13.1434	11.6856	11.1883	9.24646	12.9658	13.1379	9.90021	10.3185	7.47125	7.6325	7.25958	7.18063	12.9913	12.91	11.354	11.4446	10.5275	10.744	8.73083	9.31458	13.2419
89	AT2G28950	ATEXPA6	expansin A6	NM_128454	-	1	D2	1	0	-3.12521	-5.19771	-5.63396	0	-0.382083	-1.63396	-2.92312	0	-1.43948	-2.48198	-3.42719	11.2835	8.15833	6.08583	5.64958	11.7679	11.3858	10.134	8.84479	10.9541	9.51458	8.47208	7.52688	11.3377	11.2294	8.56375	7.75292	5.94958	6.22208	5.67375	5.62542	11.87	11.6658	11.4946	11.2771	10.1875	10.0804	9.31625	8.37333	10.8458
96	AT2G36870	ATXTH32	AtXTH32	AtXTH32	-	1	D2	1	0	-3.60438	-5.17146	-5.40979	0	-1.07917	-2.37333	-3.76542	0	-2.77333	-3.05271	-4.35521	10.8652	7.26083	5.69375	5.45542	11.1323	10.0531	8.75896	7.36688	10.446	7.67271	7.39333	6.09083	10.8737	10.8567	7.83542	6.68625	5.69	5.6975	5.4325	5.47833	11.2383	11.0262	10.3783	9.72792	8.84625	8.67167	7.73542	6.99833	10.3121
103	AT2G40610	ATEXPA8	expansin A8	NM_129623	-	1	D2	1	0	-3.365	-6.73156	-6.86167	0	-0.528021	-1.0724	-2.03958	0	-1.8274	-3.04031	-5.83937	13.5123	10.1473	6.78073	6.65062	13.0925	12.5645	12.0201	11.0529	13.2704	11.443	10.2301	7.43104	13.6308	13.3938	9.845	10.4496	6.81125	6.75021	6.6375	6.66375	13.4313	12.7538	12.5615	12.5675	11.91	12.1302	11.1467	10.9592	13.424
107	AT2G42380	BZIP34	Basic-leucine zipper (bZIP) transcription factor family protein	NM_129800	bZIP	1	D2	1	0	-1.9299	-4.84927	-4.93042	0	0.668125	-0.614792	-1.75687	0	-0.407188	-1.37969	-2.67312	11.9814	10.0515	7.13208	7.05094	11.8371	12.5052	11.2223	10.0802	11.4913	11.0841	10.1116	8.81813	12.2827	11.68	9.99208	10.1108	7.22167	7.0425	7.01854	7.08333	12.2833	11.3908	12.5831	12.4273	11.2758	11.1687	10.5054	9.655	11.5842
115	AT2G45470	FLA8	FASCICLIN-like arabinogalactan protein 8	NM_130109	-	1	D2	1	0	-2.49708	-4.37917	-5.21406	0	-0.192917	-2.12208	-3.34417	0	-1.27667	-2.70771	-3.61125	13.05	10.5529	8.67083	7.83594	13.3867	13.1937	11.2646	10.0425	12.806	11.5294	10.0983	9.19479	13.2258	12.8742	10.5975	10.5083	8.76917	8.5725	7.83896	7.83292	13.6904	13.0829	13.2817	13.1058	11.4921	11.0371	10.1683	9.91667	12.7375
122	AT3G02730	TRXF1	thioredoxin F-type 1	NM_111141	-	1	D2	1	0	-3.21406	-4.74156	-5.68646	0	-2.00958	-3.0349	-3.70521	0	-2.70156	-3.14156	-3.48198	14.2117	10.9976	9.4701	8.52521	14.0652	12.0556	11.0303	10.36	14.1702	11.4686	11.0286	10.6882	14.1808	14.2425	10.7944	11.2008	9.40896	9.53125	8.405	8.64542	14.1417	13.9887	12.1242	11.9871	11.0344	11.0262	10.4942	10.2258	14.2
140	AT3G27690	LHCB2.3	photosystem II light harvesting complex gene 2.3	DR223395	-	1	D2	1	0	-2.77094	-6.25573	-6.65448	0	-0.0515625	-0.98375	-2.63	0	-1.86646	-2.80156	-4.32521	14.8176	12.0467	8.56188	8.16313	14.7752	14.7236	13.7915	12.1452	14.6593	12.7928	11.8577	10.3341	14.8504	14.7848	11.4979	12.5954	8.52708	8.59667	8.09292	8.23333	14.8415	14.709	14.7271	14.7202	13.875	13.7079	12.1371	12.1533	14.6865
156	AT3G51510	AT3G51510	unknown protein; FUNCTIONS IN: molecular_function unknown; INVOLVED IN: biological_process unknown; LOCATED IN: chloroplast thylakoid membrane, chloroplast; EXPRESSED IN: 22 plant structures; EXPRESSED DURING: 13 growth stages; Has 42 Blast hits to 42 proteins in 19 species: Archae - 0; Bacteria - 0; Metazoa - 0; Fungi - 0; Plants - 40; Viruses - 0; Other Eukaryotes - 2 (source: NCBI BLink).	NM_115010	-	1	D2	1	0	-3.55729	-5.16802	-6.14302	0	-2.21313	-3.35937	-3.74771	0	-3.4099	-3.46052	-3.87917	12.945	9.38771	7.77698	6.80198	12.7635	10.5504	9.40417	9.01583	12.9743	9.56438	9.51375	9.0951	12.9542	12.9358	9.05208	9.72333	7.50312	8.05083	6.58604	7.01792	12.8138	12.7133	10.6175	10.4833	9.26542	9.54292	9.44625	8.58542	13.0108
161	AT3G55800	SBPASE	sedoheptulose-bisphosphatase	NM_115438	-	1	D2	1	0	-3.79448	-6.26823	-7.01292	0	-2.7225	-4.00021	-4.68167	0	-3.01021	-3.88896	-4.09438	13.7609	9.96646	7.49271	6.74802	13.7081	10.9856	9.70792	9.02646	13.6171	10.6069	9.72813	9.52271	13.7494	13.7725	9.87417	10.0587	7.60875	7.37667	6.72042	6.77562	13.825	13.5913	11.0962	10.875	9.70208	9.71375	9.34792	8.705	13.4917
165	AT3G62630	AT3G62630	Protein of unknown function (DUF1645)	NM_116128	-	1	D2	1	0	-2.33677	-4.77521	-5.35552	0	-0.0594792	-1.74406	-3.26063	0	-1.81385	-2.88344	-3.62667	11.9845	9.64771	7.20927	6.62896	11.9286	11.8692	10.1846	8.66802	11.8669	10.053	8.98344	8.24021	11.9871	11.9819	9.605	9.69042	7.31333	7.10521	6.64833	6.60958	12.041	11.8163	11.9396	11.7988	10.2188	10.1504	8.9725	8.36354	11.7579
166	AT3G63140	CSP41A	chloroplast stem-loop binding protein of 41 kDa	NM_116179	-	1	D2	1	0	-3.05354	-4.61292	-5.10979	0	-1.57667	-2.77563	-3.37167	0	-2.49563	-3.1751	-3.315	13.7496	10.696	9.13667	8.63979	13.4881	11.9115	10.7125	10.1165	13.5465	11.0508	10.3714	10.2315	13.7383	13.7608	10.5783	10.8138	9.30458	8.96875	8.67167	8.60792	13.7229	13.2533	11.9596	11.8633	10.7521	10.6729	10.3688	9.86417	13.6069
173	AT4G09010	APX4	ascorbate peroxidase 4	NM_116970	-	1	D2	1	0	-3.25292	-5.69729	-6.44354	0	-1.65365	-2.54792	-3.51104	0	-2.2476	-3.23365	-4.18115	13.8542	10.6013	8.15687	7.41062	13.7494	12.0957	11.2015	10.2383	13.7207	11.4731	10.4871	9.53958	13.8679	13.8404	10.3283	10.8742	8.03792	8.27583	7.40583	7.41542	13.8342	13.6646	12.0783	12.1131	11.1408	11.2621	10.3963	10.0804	13.6915
185	AT4G18370	DEG5	DEGP protease 5	NM_117947	-	1	D2	1	0	-3.49688	-5.06208	-5.56396	0	-2.18917	-3.11771	-3.26708	0	-2.9651	-2.67917	-2.7824	11.1808	7.68396	6.11875	5.61688	10.9406	8.75146	7.82292	7.67354	11.0876	8.1225	8.40844	8.30521	11.2742	11.0875	8.14708	7.22083	6.21167	6.02583	5.4675	5.76625	11.1075	10.7737	8.91208	8.59083	7.61958	8.02625	8.2625	7.08458	11.174
193	AT4G24780	AT4G24780	Pectin lyase-like superfamily protein	NM_118611	-	1	D2	1	0	-3.42552	-5.06781	-5.82427	0	-0.926563	-1.76104	-1.76354	0	-2.09573	-3.25969	-4.3624	13.9605	10.535	8.89271	8.13625	13.7763	12.8497	12.0152	12.0127	13.7059	11.6102	10.4462	9.34354	14.0075	13.9135	10.4654	10.6046	9.13792	8.6475	8.38292	7.88958	13.7992	13.7533	12.7525	12.9469	12.2833	11.7471	12.0804	11.945	13.7804
207	AT4G38860	SAUR16	SAUR16	SAUR16	-	1	D2	1	0	-2.71177	-7.15396	-7.45667	0	-1.53479	-2.34563	-3.45573	0	-1.68677	-2.60594	-4.41979	12.7385	10.0268	5.58458	5.28188	12.5962	11.0615	10.2506	9.14052	12.8617	11.1749	10.2557	8.44187	12.9258	12.5512	9.71292	10.3406	5.66042	5.50875	5.19271	5.37104	12.825	12.3675	10.9146	11.2083	10.0583	10.4429	9.27667	9.00437	13.0454
208	AT4G39710	FKBP16-2	FKBP16-2	FKBP16-2	-	1	D2	1	0	-3.93094	-5.62885	-6.41833	0	-2.74479	-3.84365	-4.96083	0	-3.42844	-3.15375	-3.54135	13.2097	9.27875	7.58083	6.79135	12.9826	10.2378	9.13896	8.02177	13.1682	9.73979	10.0145	9.62688	13.3052	13.1142	9.26333	9.29417	7.81458	7.34708	6.81417	6.76854	13.155	12.8102	10.4235	10.0521	9.1375	9.14042	8.54896	7.49458	13.2419
217	AT5G08050	AT5G08050	Protein of unknown function (DUF1118)	NM_120887	-	1	D2	1	0	-3.44208	-4.4975	-5.21604	0	-2.94281	-3.35604	-3.97688	0	-2.72583	-2.9874	-3.45135	13.5479	10.1058	9.05042	8.33188	13.5908	10.648	10.2348	9.61396	13.5755	10.8497	10.5881	10.1242	13.5417	13.5542	10.0675	10.1442	8.88667	9.21417	8.21458	8.44917	13.6979	13.4838	10.7723	10.5237	10.2096	10.26	9.92333	9.30458	13.6769
218	AT5G09660	PMDH2	peroxisomal NAD-malate dehydrogenase 2	NM_001125727	-	1	D2	1	0	-2.6451	-4.57229	-5.36177	0	-1.3901	-2.23021	-2.54375	0	-2.24948	-2.77844	-3.1875	15.8549	13.2098	11.2826	10.4931	15.7744	14.3843	13.5442	13.2306	15.8756	13.6261	13.0972	12.6881	15.8756	15.8342	13.1179	13.3017	11.2819	11.2833	10.6079	10.3783	15.7808	15.7679	14.5342	14.2344	13.5458	13.5425	13.4071	13.0542	15.8879
228	AT5G16400	ATF2	thioredoxin F2	NM_121645	-	1	D2	1	0	-3.49833	-5.10281	-5.45594	0	-2.0574	-3.06687	-3.86146	0	-3.0726	-3.69208	-4.22188	13.5488	10.0504	8.44594	8.09281	13.2012	11.1439	10.1344	9.33979	13.459	10.3864	9.76687	9.23708	13.5965	13.501	10.1004	10.0004	8.53688	8.355	8.10292	8.08271	13.3017	13.1008	11.269	11.0188	10.2188	10.05	9.51	9.16958	13.4437
233	AT5G23060	CAS	calcium sensing receptor	NM_122212	-	1	D2	1	0	-3.3399	-5.25281	-6.19698	0	-1.87844	-2.50021	-3.08604	0	-2.70281	-2.77385	-2.95385	13.9081	10.5682	8.65531	7.71115	14.0185	12.1401	11.5183	10.9325	13.9982	11.2954	11.2244	11.0444	13.7829	14.0333	10.1498	10.9867	8.44375	8.86688	7.53271	7.88958	13.9342	14.1029	12.0685	12.2117	11.5329	11.5038	10.9275	10.9375	13.9627
252	AT5G44680	AT5G44680	DNA glycosylase superfamily protein	NM_123835	-	1	D2	1	0	-3.30656	-6.02604	-6.59927	0	0.112188	-1.01063	-1.64708	0	-1.91104	-2.34063	-3.36792	12.2579	8.95135	6.23188	5.65865	12.3073	12.4195	11.2967	10.6602	12.2281	10.3171	9.8875	8.86021	12.485	12.0308	9.20229	8.70042	6.26083	6.20292	5.61896	5.69833	12.5829	12.0317	12.4873	12.3517	11.3938	11.1996	10.8371	10.4833	12.2212
254	AT5G45680	ATFKBP13	ATFKBP13	ATFKBP13	-	1	D2	1	0	-2.88531	-4.75875	-5.0625	0	-2.2899	-2.93208	-3.63958	0	-2.62906	-3.0001	-3.66719	12.7308	9.84552	7.97208	7.66833	12.7744	10.4845	9.84229	9.13479	12.888	10.259	9.88792	9.22083	12.8029	12.6587	9.91042	9.78063	8.16792	7.77625	7.65875	7.67792	12.795	12.7538	10.6271	10.3419	9.78542	9.89917	9.52083	8.74875	12.9244
260	AT5G49555	AT5G49555	FAD/NAD(P)-binding oxidoreductase family protein	NM_124333	-	1	D2	1	0	-2.98583	-5.02052	-5.54542	0	-1.39646	-2.53854	-3.1051	0	-2.68292	-2.96427	-4.0151	11.99	9.00417	6.96948	6.44458	11.7306	10.3342	9.19208	8.62552	11.8407	9.15781	8.87646	7.82563	12.1079	11.8721	9.21333	8.795	7.00417	6.93479	6.36125	6.52792	11.7954	11.6658	10.2508	10.4175	9.23333	9.15083	8.96083	8.29021	11.7467
264	AT5G52970	AT5G52970	thylakoid lumen 15.0 kDa protein	NM_124675	-	1	D2	1	0	-2.71375	-4.65771	-5.08479	0	-1.67312	-2.72083	-3.30896	0	-2.10854	-2.55781	-2.75323	11.9654	9.25167	7.30771	6.88063	11.8496	10.1765	9.12875	8.54063	11.8452	9.73667	9.2874	9.09198	12.0175	11.9133	9.2425	9.26083	7.38625	7.22917	6.73167	7.02958	11.9596	11.7396	10.3233	10.0296	9.12667	9.13083	9.00792	8.07333	11.9654
274	AT5G63180	AT5G63180	Pectin lyase-like superfamily protein	NM_125713	-	1	D2	1	0	-2.51312	-6.19812	-6.49312	0	-1.14594	-2.00031	-3.3124	0	-1.17344	-2.43562	-4.20469	12.2975	9.78438	6.09938	5.80438	12.3011	11.1552	10.3008	8.98875	12.1658	10.9924	9.73021	7.96115	12.3079	12.2871	9.73	9.83875	6.07833	6.12042	5.76875	5.84	12.4654	12.1369	11.1296	11.1808	10.4512	10.1504	9.53958	8.43792	12.0121
278	AT5G64770	CLEL 9	CLEL 9	CLEL 9	-	1	D2	1	0	-5.36625	-7.90708	-7.81385	0	-1.59135	-1.81094	-2.10698	0	-3.64833	-4.27771	-6.33542	13.1865	7.82021	5.27937	5.3726	12.9766	11.3852	11.1656	10.8696	13.4	9.75167	9.12229	7.06458	13.2258	13.1471	8.05146	7.58896	5.34292	5.21583	5.495	5.25021	13.1429	12.8102	11.3971	11.3733	11.1625	11.1687	11.0671	10.6721	13.5879
287	AT1G09750	AT1G09750	Eukaryotic aspartyl protease family protein	NM_100847	-	1	D2	1	0	-2.46208	-4.49615	-4.4599	0	-0.360833	-2.15635	-3.77458	0	-0.202708	-1.35635	-2.21927	13.8432	11.3811	9.34708	9.38333	13.7873	13.4265	11.6309	10.0127	13.4988	13.296	12.1424	11.2795	14.0323	13.6542	11.1304	11.6319	9.26542	9.42875	9.26875	9.49792	14.0679	13.5067	13.4796	13.3733	11.6925	11.5694	9.945	10.0804	13.3746
300	AT1G33170	AT1G33170	S-adenosyl-L-methionine-dependent methyltransferases superfamily protein	NM_103049	-	1	D2	1	0	-3.27677	-4.64625	-4.91552	0	-0.785	-2.26104	-2.51417	0	-2.25365	-2.38448	-2.93042	11.7229	8.44615	7.07667	6.8074	11.4473	10.6623	9.18625	8.93313	11.4352	9.18156	9.05073	8.50479	11.8333	11.6125	8.39667	8.49563	6.96625	7.18708	6.61771	6.99708	11.7025	11.1921	10.8946	10.43	9.28708	9.08542	9.20708	8.65917	11.5496
302	AT1G42970	GAPB	glyceraldehyde-3-phosphate dehydrogenase B subunit	NM_103456	-	1	D2	1	0	-2.79292	-4.20146	-4.7775	0	-1.89771	-3.17313	-3.47583	0	-2.31021	-2.67583	-2.91	14.9092	12.1163	10.7077	10.1317	14.9142	13.0165	11.741	11.4383	14.8593	12.5491	12.1834	11.9493	14.8408	14.9775	11.8402	12.3923	10.5	10.9154	10.0388	10.2246	14.8804	14.9479	13.0379	12.995	11.6542	11.8279	11.4442	11.4325	14.8531
304	AT1G64680	AT1G64680	unknown protein; BEST Arabidopsis thaliana protein match is: unknown protein (TAIR:AT1G03055.1); Has 146 Blast hits to 146 proteins in 26 species: Archae - 0; Bacteria - 6; Metazoa - 0; Fungi - 0; Plants - 125; Viruses - 0; Other Eukaryotes - 15 (source: NCBI BLink).	NM_105143	-	1	D2	1	0	-3.24521	-4.32917	-4.93979	0	-1.70167	-1.78208	-1.81927	0	-2.75062	-2.97406	-3.08427	12.5277	9.2825	8.19854	7.58792	12.3463	10.6446	10.5642	10.527	12.5237	9.77313	9.54969	9.43948	12.5546	12.5008	9.08208	9.48292	8.12125	8.27583	7.59292	7.58292	12.355	12.3375	10.7833	10.5058	10.5608	10.5675	10.7842	10.2698	12.6638
306	AT1G72645	AT1G72645	unknown protein; FUNCTIONS IN: molecular_function unknown; INVOLVED IN: biological_process unknown; LOCATED IN: endomembrane system; Has 35333 Blast hits to 34131 proteins in 2444 species: Archae - 798; Bacteria - 22429; Metazoa - 974; Fungi - 991; Plants - 531; Viruses - 0; Other Eukaryotes - 9610 (source: NCBI BLink).	NM_202403	-	1	D2	1	0	-3.34531	-4.61802	-4.87708	0	-2.32312	-2.26156	-2.20333	0	-3.13542	-2.32479	-2.28635	10.4105	7.06521	5.7925	5.53344	9.98656	7.66344	7.725	7.78323	10.3858	7.25042	8.06104	8.09948	10.4329	10.3881	7.24958	6.88083	5.72083	5.86417	5.4325	5.63438	10.0358	9.93729	7.78083	7.54604	7.53458	7.91542	8.34062	7.22583	10.6833
308	AT2G01870	AT2G01870	unknown protein; FUNCTIONS IN: molecular_function unknown; INVOLVED IN: biological_process unknown; LOCATED IN: chloroplast thylakoid membrane, chloroplast; EXPRESSED IN: 22 plant structures; EXPRESSED DURING: 13 growth stages; Has 11 Blast hits to 11 proteins in 5 species: Archae - 0; Bacteria - 0; Metazoa - 0; Fungi - 0; Plants - 11; Viruses - 0; Other Eukaryotes - 0 (source: NCBI BLink).	NM_126248	-	1	D2	1	0	-3.31417	-4.61969	-4.54323	0	-1.37146	-2.17125	-3.08979	0	-2.97583	-2.79958	-2.79063	10.8176	7.50344	6.19792	6.27438	10.3079	8.93646	8.13667	7.21812	10.9346	7.95875	8.135	8.14396	10.8338	10.8015	7.88125	7.12563	6.32083	6.075	6.18	6.36875	10.3863	10.2296	9.03042	8.8425	7.56833	8.705	7.92125	6.515	11.0642
310	AT2G05790	AT2G05790	O-Glycosyl hydrolases family 17 protein	NM_126593	-	1	D2	1	0	-1.5225	-4.25177	-4.7	0	0.531667	-0.999688	-1.87865	0	-0.292396	-1.82969	-2.58531	12.4792	10.9567	8.2274	7.77917	12.4114	12.943	11.4117	10.5327	12.1634	11.871	10.3337	9.57812	12.5275	12.4308	10.9471	10.9663	8.16792	8.28688	7.56667	7.99167	12.6304	12.1923	12.9758	12.9102	11.5121	11.3112	10.5821	10.4833	12.1452
321	AT2G35860	FLA16	FASCICLIN-like arabinogalactan protein 16 precursor	NM_179922	-	1	D2	1	0	-1.61906	-4.22625	-4.54146	0	-0.181354	-1.6926	-2.7899	0	-0.338646	-1.71958	-3.13375	11.6908	10.0718	7.46458	7.14938	11.9205	11.7392	10.2279	9.13063	11.4044	11.0657	9.68479	8.27063	11.5992	11.7825	10.2669	9.87667	7.67708	7.25208	7.09792	7.20083	11.9917	11.8494	11.8371	11.6412	10.3054	10.1504	9.62708	8.63417	11.1525
330	AT3G22210	AT3G22210	unknown protein; FUNCTIONS IN: molecular_function unknown; INVOLVED IN: biological_process unknown; LOCATED IN: endomembrane system; EXPRESSED IN: 21 plant structures; EXPRESSED DURING: 13 growth stages; Has 26 Blast hits to 26 proteins in 13 species: Archae - 0; Bacteria - 0; Metazoa - 0; Fungi - 0; Plants - 26; Viruses - 0; Other Eukaryotes - 0 (source: NCBI BLink).	NM_113118	-	1	D2	1	0	-3.3825	-4.60406	-4.88021	0	-2.75729	-3.47771	-3.88635	0	-3.50281	-3.33302	-3.89656	12.1135	8.73104	7.50948	7.23333	12.0831	9.32583	8.60542	8.19677	12.3784	8.87562	9.04542	8.48188	12.09	12.1371	8.69875	8.76333	7.39792	7.62104	7.185	7.28167	12.1346	12.0317	9.43458	9.21708	8.52667	8.68417	8.51583	7.87771	12.565
338	AT3G59778	#N/A	#N/A	#N/A	-	1	D2	1	0	-3.43625	-4.50979	-4.94323	0	-2.1575	-2.64688	-2.9275	0	-2.925	-2.91021	-2.78854	12.2363	8.8	7.72646	7.29302	12.0279	9.87042	9.38104	9.10042	12.0623	9.13729	9.15208	9.27375	12.1533	12.3192	8.91208	8.68792	7.7825	7.67042	7.04125	7.54479	12.1654	11.8904	9.81625	9.92458	9.39042	9.37167	9.30583	8.895	11.8508
340	AT3G61080	AT3G61080	Protein kinase superfamily protein	NM_115972	-	1	D2	1	0	-2.64854	-4.33833	-4.61125	0	-2.06792	-3.06	-3.1624	0	-2.74198	-3.22802	-3.0399	12.2204	9.57187	7.88208	7.60917	11.8467	9.77875	8.78667	8.68427	12.2755	9.53354	9.0475	9.23563	12.225	12.2158	9.48875	9.655	8.04875	7.71542	7.6025	7.61583	11.9758	11.7175	10.0329	9.52458	8.83625	8.73708	9.19708	8.17146	12.4119
342	AT4G00400	GPAT8	glycerol-3-phosphate acyltransferase 8	NM_116264	-	1	D2	1	0	-2.39417	-4.16896	-4.87937	0	0.0533333	-0.80625	-1.35385	0	-0.891979	-1.52396	-2.2674	11.9123	9.51812	7.74333	7.03292	12.1419	12.1952	11.3356	10.788	11.5064	10.6144	9.9824	9.23896	12.09	11.7346	9.6175	9.41875	8.07125	7.41542	7.24875	6.81708	12.5442	11.7396	12.2979	12.0925	11.4623	11.209	11.2269	10.3492	11.3469
351	AT4G14400	ACD6	ankyrin repeat family protein	NM_117519	-	1	D2	1	0	-2.89063	-4.27948	-4.83792	0	-1.73333	-1.8525	-2.34875	0	-2.31271	-3.13448	-2.86052	14.2046	11.314	9.9251	9.36667	14.2725	12.5392	12.42	11.9238	14.17	11.8573	11.0355	11.3095	14.3488	14.0604	11.1921	11.4358	9.925	9.92521	9.50917	9.22417	14.1271	14.4179	12.2979	12.7804	12.4	12.44	11.7613	12.0862	14.0921
352	AT4G14560	IAA1	indole-3-acetic acid inducible	NM_117536	-	1	D2	1	0	-2.48021	-4.55729	-4.77948	0	-0.609375	-1.10313	-1.55958	0	-1.94458	-2.58271	-3.22969	11.0298	8.54958	6.4725	6.25031	10.9221	10.3127	9.81896	9.3625	11.1229	9.17833	8.54021	7.89323	11.1635	10.896	8.68792	8.41125	6.21167	6.73333	6.06208	6.43854	11.0904	10.7538	10.4858	10.1396	9.81375	9.82417	9.58917	9.13583	11.2867
353	AT4G16870	#N/A	#N/A	#N/A	-	1	D2	1	0	-2.70979	-4.52375	-4.85625	0	-0.747708	-2.89771	-4.12948	0	-1.34833	-3.08063	-2.92938	11.7271	9.01729	7.20333	6.87083	11.9706	11.2229	9.07292	7.84115	11.8908	10.5425	8.81021	8.96146	11.8904	11.5638	9.05208	8.9825	7.29083	7.11583	6.59542	7.14625	12.2117	11.7296	11.1296	11.3163	8.96042	9.18542	7.76479	7.9175	12.3375
364	AT4G36530	AT4G36530	alpha/beta-Hydrolases superfamily protein	NM_119816	-	1	D2	1	0	-2.64271	-4.05438	-4.86823	0	-0.919479	-1.75208	-2.23125	0	-2.21365	-2.72781	-3.10656	13.8964	11.2536	9.84198	9.02812	13.5879	12.6684	11.8358	11.3567	13.8401	11.6265	11.1123	10.7335	13.8679	13.9248	11.1075	11.3998	9.79438	9.88958	9.10333	8.95292	13.6813	13.4946	12.6925	12.6444	11.9596	11.7121	11.325	11.3883	13.8154
390	AT5G62220	ATGT18	ATGT18	ATGT18	-	1	D2	1	0	-2.26823	-4.65198	-4.69406	0	0.746562	-0.409063	-1.9699	0	-0.142396	-1.92771	-3.16344	11.2639	8.99563	6.61187	6.56979	11.7824	12.529	11.3733	9.8125	11.0129	10.8705	9.08521	7.84948	11.3469	11.1808	9.41583	8.57542	6.7575	6.46625	6.77083	6.36875	12.041	11.5237	12.6742	12.3837	11.6417	11.105	10.0879	9.53708	10.7637
401	AT5G40390	RS5	Raffinose synthase family protein	NM_123403	-	1	D2	1	0	-2.86198	-4.10552	-4.78448	0	-1.08375	-1.32802	-2.06042	0	-1.17479	-1.08708	-1.72646	12.0699	9.20792	7.96438	7.28542	12.0466	10.9628	10.7185	9.98615	11.9604	10.7856	10.8733	10.234	12.2344	11.9054	9.30208	9.11375	8.00958	7.91917	7.58333	6.9875	12.1448	11.9483	10.885	11.0406	10.6833	10.7538	10.2994	9.67292	11.8604
405	AT3G55330	PPL1	PsbP-like protein 1	NM_115391	-	1	D2	1	0	-3.04542	-4.33354	-4.53042	0	-2.02187	-3.19958	-3.73438	0	-2.54729	-3.19281	-3.37188	13.6715	10.626	9.33792	9.14104	13.6931	11.6713	10.4935	9.95875	13.6848	11.1375	10.492	10.3129	13.725	13.6179	10.3596	10.8925	9.2825	9.39333	9.1225	9.15958	13.7746	13.6117	11.7429	11.5996	10.5167	10.4704	9.98208	9.93542	13.7029
406	AT4G16860	RPP4	Disease resistance protein (TIR-NBS-LRR class) family	NM_117790	-	1	D2	1	0	-2.02365	-4.05552	-4.60187	0	-1.29125	-2.34219	-3.1151	0	-1.75344	-2.70104	-2.56604	12.5191	10.4954	8.46354	7.91719	12.2797	10.9884	9.9375	9.16458	12.6373	10.8839	9.93625	10.0712	12.6379	12.4002	10.4488	10.5421	8.38083	8.54625	7.53271	8.30167	12.3454	12.214	10.9362	11.0406	9.5525	10.3225	8.84333	9.48583	12.7688
407	AT4G34760	SAUR50	SAUR50	SAUR50	-	1	D2	1	0	-2.42771	-4.59292	-4.26792	0	-0.135521	-1.06052	-2.1375	0	-1.76573	-2.46531	-3.47615	11.2485	8.82083	6.65563	6.98062	11.5503	11.4148	10.4898	9.41281	11.327	9.56125	8.86167	7.85083	11.4637	11.0333	8.79583	8.84583	6.80333	6.50792	7.35167	6.60958	11.6908	11.4098	11.3658	11.4637	10.3158	10.6638	9.50021	9.32542	11.4131
421	AT3G24430	HCF101	ATP binding	NM_113350	-	1	D2	1	0	-3.01677	-4.15323	-4.60229	0	-2.08073	-2.97615	-3.38719	0	-2.33344	-2.58167	-2.47313	13.5086	10.4919	9.35542	8.90635	13.4599	11.3792	10.4838	10.0727	13.4776	11.1442	10.8959	11.0045	13.5162	13.501	10.4754	10.5083	9.32458	9.38625	8.95	8.86271	13.5585	13.3613	11.385	11.3733	10.5167	10.4508	10.26	9.88542	13.424
438	AT5G27390	AT5G27390	Mog1/PsbP/DUF1795-like photosystem II reaction center PsbP family protein	NM_122621	-	1	D2	1	0	-2.57583	-3.94458	-4.63125	0	-1.74458	-2.21969	-2.61854	0	-2.17563	-2.0076	-2.21063	11.2333	8.6575	7.28875	6.60208	11.2633	9.51875	9.04365	8.64479	11.1983	9.02271	9.19073	8.98771	11.3792	11.0875	9.08208	8.23292	7.49292	7.08458	6.49958	6.70458	11.3971	11.1296	9.63625	9.40125	9.03688	9.05042	9.12875	8.16083	11.2963
448	AT5G15310	ATMYB16	myb domain protein 16	NM_121535	MYB	1	D2	1	0	-3.1076	-4.08354	-4.51969	0	-0.310938	-0.506771	-0.676771	0	-1.83396	-2.20083	-2.45979	12.3224	9.21479	8.23885	7.80271	12.3593	12.0483	11.8525	11.6825	12.2533	10.4194	10.0525	9.79354	12.429	12.2158	9.3375	9.09208	8.48583	7.99188	7.9275	7.67792	12.4335	12.285	12.1371	11.9596	11.7737	11.9313	12.0421	11.3229	12.3079
455	AT1G09340	CRB	chloroplast RNA binding	NM_100804	-	1	D2	1	0	-2.85865	-4.03812	-4.40927	0	-2.01	-3.03437	-3.49396	0	-2.58281	-3.04677	-3.35396	14.4645	11.6058	10.4264	10.0552	14.581	12.571	11.5467	11.0871	14.4877	11.9049	11.4409	11.1337	14.4171	14.5119	11.3617	11.85	10.3702	10.4825	10.0521	10.0583	14.6258	14.5363	12.615	12.5271	11.4817	11.6117	11.1875	10.9867	14.5604
462	AT1G76100	PETE1	plastocyanin 1	NM_106259	-	1	D2	1	0	-1.95594	-3.86833	-4.44156	0	-0.483125	-1.27062	-1.985	0	-1.19094	-1.73948	-2.38354	13.4959	11.54	9.6276	9.05438	13.5394	13.0563	12.2688	11.5544	13.3945	12.2035	11.655	11.0109	13.5535	13.4383	10.9665	12.1135	9.40896	9.84625	8.97271	9.13604	13.595	13.4838	13.0483	13.0642	12.1813	12.3562	11.495	11.6137	13.3942
466	AT2G43535	AT2G43535	Scorpion toxin-like knottin superfamily protein	NM_129915	-	1	D2	1	0	-2.74917	-4.16604	-4.33625	0	0.0863542	-0.208542	-0.679896	0	-2.33833	-2.07604	-2.61688	10.4765	7.72729	6.31042	6.14021	9.93542	10.0218	9.72687	9.25552	10.6219	8.28354	8.54583	8.005	10.6177	10.3352	7.82583	7.62875	6.31	6.31083	6.0725	6.20792	10.3225	9.54833	10.3881	9.65542	9.75125	9.7025	9.75167	8.75938	11.0642
471	AT3G49670	BAM2	Leucine-rich receptor-like protein kinase family protein	NM_114827	-	1	D2	1	0	-2.59729	-4.06094	-4.37625	0	-0.80625	-2.55479	-2.52229	0	-0.847708	-1.4124	-1.63146	12.9144	10.3171	8.85344	8.53813	12.7554	11.9492	10.2006	10.2331	12.7809	11.9332	11.3685	11.1495	13.015	12.8138	10.3775	10.2567	8.95354	8.75333	8.46	8.61625	12.9475	12.5633	12.0896	11.8087	10.4833	9.91792	10.3858	10.0804	12.8281
480	AT4G34220	AT4G34220	Leucine-rich repeat protein kinase family protein	NM_119586	-	1	D2	1	0	-2.47375	-3.79917	-4.51375	0	-0.0105208	-1.41656	-2.40281	0	-0.748021	-1.33583	-1.87917	13.2615	10.7877	9.46229	8.74771	13.2607	13.2502	11.8442	10.8579	13.1231	12.3751	11.7873	11.244	13.4492	13.0738	10.5679	11.0075	9.48667	9.43792	8.66292	8.8325	13.394	13.1275	13.22	13.2804	11.8788	11.8096	10.9171	10.7988	13.1294
481	AT4G36360	BGAL3	beta-galactosidase 3	NM_119799	-	1	D2	1	0	-1.71906	-4.0251	-4.24854	0	-0.126979	-1.08167	-1.81344	0	-1.0351	-2.17073	-3.06573	11.6988	9.97969	7.67365	7.45021	12.0996	11.9726	11.0179	10.2861	11.2746	10.2395	9.10385	8.20885	11.7754	11.6221	10.236	9.72333	7.87812	7.46917	7.485	7.41542	12.2621	11.9371	12.0685	11.8767	11.0875	10.9483	10.4304	10.1419	11.2379
488	AT5G51820	PGM	phosphoglucomutase	NM_124561	-	1	D2	1	0	-2.61521	-3.81177	-4.53885	0	-1.76333	-2.54073	-3.00771	0	-2.14042	-2.48729	-2.69979	13.1751	10.5599	9.36333	8.63625	13.1037	11.3404	10.563	10.096	13.1659	11.0255	10.6786	10.4661	13.1419	13.2083	10.5879	10.5319	9.40125	9.32542	8.42917	8.84333	13.2008	13.0067	11.4238	11.2571	10.6194	10.5067	10.2158	9.97625	13.1575
490	AT5G57345	AT5G57345	unknown protein; Has 30201 Blast hits to 17322 proteins in 780 species: Archae - 12; Bacteria - 1396; Metazoa - 17338; Fungi - 3422; Plants - 5037; Viruses - 0; Other Eukaryotes - 2996 (source: NCBI BLink).	NM_125117	-	1	D2	1	0	-2.81292	-3.95958	-4.4951	0	-2.03583	-2.57063	-2.64938	0	-2.39552	-2.69396	-2.9651	13.8344	11.0215	9.87479	9.33927	13.809	11.7731	11.2383	11.1596	13.7843	11.3887	11.0903	10.8192	13.8117	13.8571	10.6858	11.3571	9.7225	10.0271	9.41375	9.26479	13.825	13.7929	11.5592	11.9871	11.1083	11.3683	11.1179	11.2012	13.8367
492	AT5G63700	AT5G63700	zinc ion binding;DNA binding	NM_125765	-	1	D2	1	0	-2.55115	-4.0425	-4.36885	0	-1.1574	-1.7024	-2.07396	0	-1.49302	-1.73708	-2.01771	11.3197	8.76854	7.27719	6.95083	11.0328	9.87542	9.33042	8.95885	11.1725	9.67948	9.43542	9.15479	11.4208	11.2185	8.84917	8.68792	7.24104	7.31333	6.86125	7.04042	11.1173	10.9483	9.97417	9.77667	9.21042	9.45042	9.10708	8.81062	11.0738
494	AT4G28706	AT4G28706	pfkB-like carbohydrate kinase family protein	NM_179135	-	1	D2	1	0	-2.18031	-3.77031	-4.46437	0	-0.576042	-1.57021	-2.31271	0	-1.6674	-2.24656	-2.87115	13.4733	11.293	9.70302	9.00896	13.2865	12.7104	11.7163	10.9737	13.3472	11.6798	11.1006	10.476	13.5083	13.4383	11.2723	11.3138	9.63625	9.76979	9.09563	8.92229	13.4096	13.1633	12.7425	12.6783	11.7413	11.6913	11.2083	10.7392	13.3215
499	AT5G07020	MPH1	MPH1	MPH1	-	1	D2	1	0	-2.45271	-3.94927	-4.37448	0	-1.77104	-2.65594	-3.10802	0	-1.89	-2.61969	-3.04771	13.0664	10.6136	9.11708	8.69187	12.9627	11.1917	10.3068	9.85469	12.8569	10.9669	10.2372	9.80917	13.0806	13.0521	10.4754	10.7519	9.23375	9.00042	8.59167	8.79208	13.2008	12.7246	11.24	11.1433	10.2285	10.385	9.85521	9.85417	12.6975
510	AT1G12250	AT1G12250	Pentapeptide repeat-containing protein	NM_101097	-	1	D2	1	0	-2.73646	-3.90156	-4.36521	0	-1.67583	-2.18146	-2.40187	0	-2.68875	-2.75521	-3.08396	12.6549	9.91844	8.75333	8.28969	12.5548	10.879	10.3733	10.1529	12.8677	10.179	10.1125	9.78375	12.6919	12.6179	9.90021	9.93667	8.71792	8.78875	8.28875	8.29063	12.6888	12.4208	10.9242	10.8338	10.4329	10.3138	10.4517	9.85417	13.0108
514	AT1G55370	NDF5	NDH-dependent cyclic electron flow 5	NM_104413	-	1	D2	1	0	-2.61156	-3.84927	-4.40344	0	-1.31417	-1.97729	-2.32729	0	-2.11698	-2.30552	-2.64573	12.1784	9.56687	8.32917	7.775	11.9458	10.6317	9.96854	9.61854	12.0794	9.9624	9.77385	9.43365	12.2052	12.1517	9.46875	9.665	8.17792	8.48042	7.78875	7.76125	11.9758	11.9158	10.6996	10.5638	9.865	10.0721	9.81542	9.42167	12.1392
515	AT1G64390	ATGH9C2	glycosyl hydrolase 9C2	NM_105114	-	1	D2	1	0	-2.17969	-3.76646	-4.40146	0	-0.217396	-1.25292	-1.56479	0	-0.508333	-1.55313	-2.37292	12.249	10.0693	8.4825	7.8475	12.5983	12.3809	11.3454	11.0335	11.7627	11.2544	10.2096	9.38979	12.2629	12.235	10.1594	9.97917	8.74875	8.21625	8.10292	7.59208	12.7012	12.4954	12.3429	12.419	11.7229	10.9679	11.0971	10.97	11.485
518	AT3G59780	AT3G59780	Rhodanese/Cell cycle control phosphatase superfamily protein	NM_115840	-	1	D2	1	0	-3.10625	-3.90885	-4.38552	0	-2.02552	-2.485	-2.77583	0	-2.58188	-2.68104	-2.85708	13.6366	10.5303	9.72771	9.25104	13.6094	11.5839	11.1244	10.8335	13.5992	11.0173	10.9181	10.7421	13.6427	13.6304	10.3506	10.71	9.64583	9.80958	9.11292	9.38917	13.6275	13.5913	11.5165	11.6512	11.1192	11.1296	10.895	10.7721	13.5754
529	AT4G18970	AT4G18970	GDSL-like Lipase/Acylhydrolase superfamily protein	NM_118014	-	1	D2	1	0	-2.97531	-4.30854	-3.90875	0	0.389479	-1.49677	-3.8501	0	-0.576979	-3.1076	-3.71708	11.7165	8.74115	7.40792	7.80771	12.1197	12.5092	10.6229	8.26958	11.2769	10.6999	8.16927	7.55979	11.9383	11.4946	9.12125	8.36104	7.62875	7.18708	8.12083	7.49458	12.4335	11.8058	12.785	12.2333	10.975	10.2708	8.47625	8.06292	11.4637
532	AT3G29670	PMAT2	PMAT2	PMAT2	-	1	D2	1	0	-2.1974	-3.87979	-4.28146	0	0.159583	0.585833	0.673542	0	-1.57771	-0.97625	-1.82396	10.3902	8.19281	6.51042	6.10875	9.72375	9.88333	10.3096	10.3973	10.1523	8.57458	9.17604	8.32833	10.6913	10.0892	8.50938	7.87625	6.57708	6.44375	6.16208	6.05542	9.83458	9.61292	10.1613	9.60542	10.3358	10.2833	10.9517	9.84292	10.235
537	AT1G45201	TLL1	triacylglycerol lipase-like 1	NM_202246	-	1	D2	1	0	-1.92354	-3.87365	-4.16771	0	-1.00375	-1.49125	-1.73531	0	-1.39479	-1.39823	-2.71729	14.2877	12.3642	10.4141	10.12	14.5385	13.5348	13.0473	12.8032	14.2542	12.8594	12.8559	11.5369	14.1352	14.4402	12.3083	12.42	10.4423	10.3858	10.3208	9.91917	14.5408	14.5363	13.5944	13.4752	13.2025	12.8921	12.6815	12.925	14.1369
541	AT2G21330	ATFBA1	AtFBA1	AtFBA1	-	1	D2	1	0	-2.69865	-3.88677	-4.27292	0	-2.46906	-3.01948	-3.00594	0	-2.24958	-2.51656	-2.4725	15.0331	12.3345	11.1464	10.7602	15.0642	12.5951	12.0447	12.0582	14.9	12.6504	12.3834	12.4275	15.1271	14.9392	12.1702	12.4987	11.2723	11.0204	10.9458	10.5746	15.1115	15.0169	12.6827	12.5075	12.0669	12.0225	12.2169	11.8996	14.8758
542	AT2G29670	AT2G29670	Tetratricopeptide repeat (TPR)-like superfamily protein	NM_128521	-	1	D2	1	0	-2.53313	-3.67167	-4.41333	0	-1.00875	-1.64062	-1.94708	0	-2.26458	-2.73062	-3.12469	12.946	10.4129	9.27437	8.53271	12.3946	11.3858	10.754	10.4475	12.8454	10.5808	10.1148	9.72073	13.2333	12.6587	10.3175	10.5083	9.22333	9.32542	8.52583	8.53958	12.3783	12.4108	11.4946	11.2771	10.6604	10.8475	10.5458	10.3492	12.9892
551	AT4G01130	AT4G01130	GDSL-like Lipase/Acylhydrolase superfamily protein	NM_116343	-	1	D2	1	0	-2.1201	-3.89625	-4.1851	0	0.944583	-0.160729	-1.25979	0	-0.888438	-1.05552	-1.35073	9.94198	7.82188	6.04573	5.75687	9.49833	10.4429	9.3376	8.23854	9.54698	8.65854	8.49146	8.19625	10.2685	9.61542	7.89083	7.75292	6.035	6.05646	5.79542	5.71833	9.66542	9.33125	10.5512	10.3346	9.26542	9.40979	8.64167	7.83542	9.52
556	AT5G19190	AT5G19190	unknown protein; BEST Arabidopsis thaliana protein match is: unknown protein (TAIR:AT3G06070.1); Has 1807 Blast hits to 1807 proteins in 277 species: Archae - 0; Bacteria - 0; Metazoa - 736; Fungi - 347; Plants - 385; Viruses - 0; Other Eukaryotes - 339 (source: NCBI BLink).	NM_121924	-	1	D2	1	0	-2.21125	-3.94083	-4.1825	0	-0.982292	-1.39854	-1.82437	0	-2.03604	-2.09125	-2.44302	12.364	10.1527	8.42312	8.18146	12.2783	11.296	10.8798	10.454	12.5231	10.4871	10.4319	10.0801	12.3175	12.4104	10.0675	10.2379	8.43208	8.41417	7.95167	8.41125	12.2621	12.2946	11.335	11.2571	10.8112	10.9483	10.6725	10.2354	12.4617
567	AT2G21530	AT2G21530	SMAD/FHA domain-containing protein	NM_127725	-	1	D2	1	0	-2.7575	-3.77677	-4.31875	0	-1.74312	-2.18062	-2.735	0	-2.25146	-2.61875	-2.95583	12.9817	10.2242	9.2049	8.66292	12.7883	11.0452	10.6077	10.0533	12.934	10.6825	10.3152	9.97813	12.9658	12.9975	10.0392	10.4092	9.20292	9.20688	8.72708	8.59875	12.8633	12.7133	11.0296	11.0608	10.2571	10.9583	10.2425	9.86417	13.0363
581	AT2G22980	SCPL13	serine carboxypeptidase-like 13	NM_001036325	-	1	D2	1	0	-2.50104	-4.09885	-3.9549	0	-0.109896	0.0704167	-0.339375	0	-1.76635	-2.04771	-2.41406	13.0505	10.5495	8.95167	9.09563	12.6456	12.5357	12.716	12.3062	12.9578	11.1915	10.9101	10.5437	13.1944	12.9067	10.8146	10.2844	9.1725	8.73083	9.23833	8.95292	12.7837	12.5075	12.6327	12.4388	12.5096	12.9225	12.6408	11.9717	13.139
594	AT1G56510	WRR4	Disease resistance protein (TIR-NBS-LRR class)	NM_104527	-	1	D2	1	0	-2.7526	-4.15062	-3.84031	0	-0.755313	-1.08896	-2.11198	0	-2.6476	-2.70229	-2.78354	10.7154	7.96281	6.56479	6.8751	10.8469	10.0916	9.75792	8.7349	10.689	8.04135	7.98667	7.90542	10.8858	10.545	8.3675	7.55813	6.9075	6.22208	6.80396	6.94625	10.7558	10.9379	10.1004	10.0827	9.68083	9.835	9.13917	8.33062	10.6833
596	AT1G68590	PSRP3/1	Ribosomal protein PSRP-3/Ycf65	NM_001084324	-	1	D2	1	0	-2.4024	-3.99083	-3.98896	0	-1.91875	-2.83031	-3.43354	0	-1.92406	-2.30073	-2.50885	13.0913	10.6889	9.10042	9.10229	13.3581	11.4394	10.5278	9.92458	13.1408	11.2168	10.8401	10.632	13.0354	13.1471	10.8052	10.5725	9.25625	8.94458	8.88667	9.31792	13.4096	13.3067	11.5054	11.3733	10.3919	10.6638	10.1683	9.68083	13.1871
598	AT2G26900	BASS2	BASS2	BASS2	-	1	D2	1	0	-2.60021	-3.86646	-4.11396	0	-1.50812	-2.67667	-3.02479	0	-1.75469	-2.43323	-2.69271	13.625	11.0248	9.75854	9.51104	13.764	12.2558	11.0873	10.7392	13.5731	11.8184	11.1399	10.8804	13.5858	13.6642	10.9846	11.065	9.94417	9.57292	9.39687	9.62521	13.7746	13.7533	12.3304	12.1813	11.1083	11.0663	10.7842	10.6942	13.4437
603	AT4G38970	ATFBA2	AtFBA2	AtFBA2	-	1	D2	1	0	-2.04677	-3.58917	-4.22604	0	-1.39073	-2.01281	-2.28583	0	-1.65885	-2.00521	-1.93885	14.9606	12.9139	11.3715	10.7346	15.0234	13.6327	13.0106	12.7376	14.9623	13.3034	12.9571	13.0234	14.9679	14.9533	12.6398	13.1879	11.1183	11.6246	10.7842	10.685	14.9742	15.0727	13.585	13.6804	12.9758	13.0454	12.7321	12.7431	15.0004
617	AT1G70370	PG2	polygalacturonase 2	NM_105705	-	1	D2	1	0	-2.43406	-3.70469	-4.1799	0	-0.451563	-1.46865	-2.035	0	-1.91917	-2.38385	-3.18875	12.5448	10.1107	8.8401	8.3649	12.9128	12.4612	11.4442	10.8778	12.2406	10.3215	9.85677	9.05187	12.5275	12.5621	10.089	10.1325	8.89979	8.78042	8.61187	8.11792	12.9658	12.8598	12.4571	12.4654	11.4817	11.4067	10.8475	10.9081	12.1206
631	AT3G58120	BZIP61	Basic-leucine zipper (bZIP) transcription factor family protein	NM_115674	bZIP	1	D2	1	0	-1.28594	-3.56354	-3.97792	0	0.302188	-0.940833	-2.00677	0	-0.043125	-1.06615	-2.01333	13.0043	11.7183	9.44073	9.02635	13.0704	13.3726	12.1296	11.0636	12.8973	12.8542	11.8311	10.884	13.2558	12.7527	11.5962	11.8404	9.61812	9.26333	9.33896	8.71375	13.4496	12.6913	13.3431	13.4021	12.2002	12.059	11.2269	10.9004	12.9429
635	AT4G33010	ATGLDP1	glycine decarboxylase P-protein 1	NM_001125634	-	1	D2	1	0	-2.4599	-3.41292	-4.31469	0	-2.58271	-3.05292	-2.90594	0	-2.5349	-2.0925	-2.3601	16.1208	13.6609	12.7079	11.8061	16.0291	13.4464	12.9761	13.1231	16.1869	13.652	14.0944	13.8268	16.0983	16.1433	13.641	13.6808	12.5908	12.825	12.009	11.6033	16.0015	16.0567	13.6123	13.2804	13.1635	12.7888	13.3963	12.85	16.2754
637	AT1G30380	PSAK	photosystem I subunit K	NM_102775	-	1	D2	1	0	-2.10708	-3.6149	-4.11604	0	-0.701562	-1.67531	-2.47521	0	-1.48281	-2.18021	-2.88927	14.759	12.6519	11.1441	10.6429	14.7392	14.0376	13.0639	12.264	14.7543	13.2715	12.5741	11.865	14.7683	14.7496	12.4496	12.8542	10.9733	11.3148	10.6171	10.6687	14.7338	14.7446	14.0385	14.0367	13.0288	13.099	12.1946	12.3333	14.759
649	AT5G36790	#N/A	#N/A	#N/A	-	1	D2	1	0	-2.86979	-3.8775	-3.92687	0	-1.65073	-2.6401	-2.91042	0	-2.49042	-2.84229	-2.895	14.3686	11.4989	10.4911	10.4418	14.3466	12.6958	11.7065	11.4361	14.329	11.8385	11.4867	11.434	14.4054	14.3319	11.2513	11.7465	10.4423	10.54	10.5156	10.3679	14.4146	14.2785	12.7133	12.6783	11.6325	11.7804	11.495	11.3773	14.2963
669	AT3G50240	KICP-02	ATP binding microtubule motor family protein	NM_114884	-	1	D2	1	0	-2.00031	-3.65656	-3.95531	0	0.438229	-1.00531	-1.91979	0	-0.62	-1.22396	-2.06083	11.0298	9.02948	7.37323	7.07448	10.8656	11.3039	9.86031	8.94583	10.7548	10.1348	9.53083	8.69396	11.1921	10.8675	9.20229	8.85667	7.74333	7.00312	6.83563	7.31333	11.0512	10.68	11.4073	11.2004	9.85562	9.865	9.34792	8.54375	10.8571
677	AT3G52750	FTSZ2-2	Tubulin/FtsZ family protein	NM_115135	-	1	D2	1	0	-2.42667	-3.67771	-3.95	0	-1.73583	-2.71396	-3.31135	0	-2.02698	-2.53219	-3.01885	12.3308	9.90417	8.65312	8.38083	12.4326	10.6968	9.71865	9.12125	12.2965	10.2695	9.76427	9.2776	12.4092	12.2525	9.845	9.96333	8.69875	8.6075	8.44958	8.31208	12.5356	12.3296	10.7377	10.6558	9.69021	9.74708	9.11875	9.12375	12.2212
703	AT3G07010	AT3G07010	Pectin lyase-like superfamily protein	NM_111581	-	1	D2	1	0	-1.80927	-3.73125	-3.75344	0	0.936042	-0.221458	-1.65687	0	-0.0670833	-1.32937	-2.62885	10.894	9.08469	7.16271	7.14052	10.7644	11.7004	10.5429	9.1075	10.4204	10.3533	9.09104	7.79156	11.1496	10.6383	9.04396	9.12542	7.20083	7.12458	7.01854	7.2625	11.2279	10.3008	11.58	11.8208	10.5054	10.5804	9.52083	8.69417	10.5213
713	AT3G49668	AT3G49668	other RNA	NR_022820	-	1	D2	1	0	-2.51188	-3.25365	-4.16208	0	-0.788333	-1.87323	-1.80604	0	-0.97375	-0.993333	-1.015	11.3497	8.83781	8.09604	7.1876	11.0182	10.2299	9.145	9.21219	11.109	10.1352	10.1156	10.094	11.4302	11.2692	9.18	8.49563	8.3475	7.84458	7.19458	7.18063	11.3971	10.6394	10.4508	10.009	9.14958	9.14042	9.70854	8.71583	10.9875
717	AT3G25920	RPL15	ribosomal protein L15	NM_113496	-	1	D2	1	0	-1.86469	-3.49063	-3.88083	0	-1.41625	-2.24427	-2.84594	0	-1.05698	-1.93177	-2.37625	13.8106	11.9459	10.32	9.92979	13.8264	12.4101	11.5821	10.9804	13.6863	12.6293	11.7545	11.31	13.6783	13.9429	11.7783	12.1135	10.2212	10.4187	9.78042	10.0792	13.8142	13.8385	12.4571	12.3631	11.5633	11.6008	10.9171	11.0437	13.67
725	AT2G03310	AT2G03310	unknown protein; Has 17 Blast hits to 17 proteins in 6 species: Archae - 0; Bacteria - 0; Metazoa - 0; Fungi - 0; Plants - 17; Viruses - 0; Other Eukaryotes - 0 (source: NCBI BLink).	NM_126382	-	1	D2	1	0	-2.41094	-3.53646	-3.90177	0	-1.72906	-2.15354	-2.39604	0	-2.52417	-2.85	-3.17583	12.1915	9.78052	8.655	8.28969	12.126	10.397	9.9725	9.73	12.4096	9.88542	9.55958	9.23375	12.2629	12.12	9.69208	9.86896	8.55667	8.75333	8.23563	8.34375	12.1654	12.0867	10.414	10.38	9.835	10.11	9.81542	9.64458	12.6204
735	AT1G17650	GLYR2	glyoxylate reductase 2	NM_101628	-	1	D2	1	0	-2.49823	-3.56979	-3.84688	0	-1.49438	-2.47854	-3.1601	0	-1.95573	-2.49281	-2.84958	12.3592	9.86094	8.78937	8.51229	12.4531	10.9587	9.97458	9.29302	12.324	10.3682	9.83115	9.47438	12.3079	12.4104	9.83437	9.8875	8.83667	8.74208	8.31083	8.71375	12.5917	12.3146	10.9571	10.9604	9.96208	9.98708	9.57	9.01604	12.3079
741	AT1G54780	TLP18.3	thylakoid lumen 18.3 kDa protein	NM_104353	-	1	D2	1	0	-2.25167	-3.54031	-3.82844	0	-1.09875	-1.76063	-2.09625	0	-1.6999	-2.19323	-2.41052	14.5382	12.2866	10.9979	10.7098	14.5503	13.4516	12.7897	12.4541	14.5816	12.8817	12.3883	12.171	14.6258	14.4506	12.0952	12.4779	10.985	11.0108	10.7842	10.6354	14.611	14.4896	13.4377	13.4654	12.8175	12.7619	12.4535	12.4546	14.66
753	AT5G59080	AT5G59080	unknown protein; FUNCTIONS IN: molecular_function unknown; INVOLVED IN: response to oxidative stress; LOCATED IN: chloroplast; EXPRESSED IN: 18 plant structures; EXPRESSED DURING: 9 growth stages; BEST Arabidopsis thaliana protein match is: unknown protein (TAIR:AT3G46880.1); Has 1807 Blast hits to 1807 proteins in 277 species: Archae - 0; Bacteria - 0; Metazoa - 736; Fungi - 347; Plants - 385; V…	NM_125298	-	1	D2	1	0	-1.68281	-3.2549	-3.88167	0	-0.310312	-1.02219	-1.65208	0	-1.12552	-0.700312	-1.32344	12.0887	10.4059	8.83385	8.20708	11.4833	11.173	10.4611	9.83125	11.9214	10.7958	11.221	10.5979	12.2431	11.9344	10.429	10.3829	8.80083	8.86688	8.16917	8.245	11.5204	11.4462	11.2613	11.0848	10.5275	10.3948	10.1471	9.51542	11.9919
766	AT5G35480	AT5G35480	unknown protein; Has 1807 Blast hits to 1807 proteins in 277 species: Archae - 0; Bacteria - 0; Metazoa - 736; Fungi - 347; Plants - 385; Viruses - 0; Other Eukaryotes - 339 (source: NCBI BLink).	NM_122939	-	1	D2	1	0	-2.12792	-3.26375	-3.94167	0	-1.19802	-1.0649	-1.3201	0	-1.92021	-1.47771	-1.72135	12.0242	9.89625	8.76042	8.0825	12.3468	11.1487	11.2819	11.0267	12.1142	10.194	10.6365	10.3928	11.9383	12.11	9.69208	10.1004	8.44375	9.07708	7.85292	8.31208	12.2727	12.4208	11.1729	11.1246	11.2146	11.3492	11.0583	10.995	12.3775
770	AT3G61870	AT3G61870	unknown protein; FUNCTIONS IN: molecular_function unknown; INVOLVED IN: biological_process unknown; LOCATED IN: chloroplast, chloroplast inner membrane, chloroplast envelope; EXPRESSED IN: 23 plant structures; EXPRESSED DURING: 14 growth stages; Has 200 Blast hits to 200 proteins in 73 species: Archae - 0; Bacteria - 112; Metazoa - 0; Fungi - 0; Plants - 53; Viruses - 0; Other Eukaryotes - 35 (so…	NM_202747	-	1	D2	1	0	-2.63854	-3.69542	-3.60177	0	-1.90896	-2.4976	-2.59167	0	-1.95438	-2.41844	-2.43813	13.9866	11.348	10.2911	10.3848	14.0017	12.0927	11.5041	11.41	13.9005	11.9461	11.4821	11.4624	13.9231	14.05	11.0642	11.6319	10.3242	10.2581	10.3596	10.41	14.0596	13.9437	12.0254	12.16	11.4921	11.516	11.2942	11.5258	13.845
775	AT3G54050	CFBP1	cfbp1	cfbp1	-	1	D2	1	0	-2.28625	-3.4699	-3.79375	0	-1.06802	-1.6649	-1.75	0	-1.63292	-1.68333	-1.5651	14.693	12.4068	11.2231	10.8993	14.5716	13.5035	12.9067	12.8216	14.5188	12.8858	12.8354	12.9536	14.6635	14.7225	12.0306	12.7829	11.0017	11.4446	10.9652	10.8333	14.6781	14.465	13.4796	13.5275	12.9133	12.9	12.8602	12.7829	14.4054
776	AT5G02160	AT5G02160	unknown protein; FUNCTIONS IN: molecular_function unknown; INVOLVED IN: biological_process unknown; LOCATED IN: chloroplast thylakoid membrane; EXPRESSED IN: 23 plant structures; EXPRESSED DURING: 13 growth stages; Has 121 Blast hits to 121 proteins in 17 species: Archae - 0; Bacteria - 0; Metazoa - 0; Fungi - 0; Plants - 121; Viruses - 0; Other Eukaryotes - 0 (source: NCBI BLink).	NM_120294	-	1	D2	1	0	-1.63219	-3.50521	-3.67406	0	-0.604375	-1.55115	-2.51042	0	-0.882604	-1.58323	-2.6725	13.764	12.1318	10.2587	10.0899	13.469	12.8646	11.9178	10.9585	13.4849	12.6023	11.9017	10.8124	13.8275	13.7004	12.0952	12.1683	10.3583	10.1592	10.2988	9.88104	13.6173	13.3206	13.0125	12.7167	11.7954	12.0402	11.0479	10.8692	13.4154
791	AT1G60260	BGLU5	beta glucosidase 5	AY090350	-	1	D2	1	0	-2.55125	-3.50708	-3.71458	0	-1.42354	-1.90417	-1.99667	0	-2.88729	-2.80708	-2.57042	10.7935	8.24229	7.28646	7.07896	10.7815	9.35792	8.87729	8.78479	11.0567	8.16937	8.24958	8.48625	10.7737	10.8133	8.07333	8.41125	7.25958	7.31333	6.94625	7.21167	10.68	10.8829	9.30458	9.41125	8.79667	8.95792	8.9725	8.59708	11.174
798	AT3G18890	ATTIC62	AtTic62	AtTic62	-	1	D2	1	0	-2.48417	-3.35896	-3.82562	0	-1.63552	-2.22021	-2.6774	0	-1.82385	-2.35646	-2.53396	14.3721	11.8879	11.0131	10.5465	14.6001	12.9646	12.3799	11.9227	14.3929	12.5691	12.0365	11.859	14.3488	14.3954	11.8604	11.9154	10.985	11.0412	10.5367	10.5563	14.6258	14.5744	12.9133	13.0158	12.3104	12.4494	11.9087	11.9367	14.3708
808	AT5G54980	CASPL2D1	CASPL2D1	CASPL2D1	-	1	D2	1	0	-1.96896	-3.21635	-3.84042	0	0.0652083	0.312604	-0.0173958	0	-1.83896	-1.58469	-2.15646	9.87125	7.90229	6.6549	6.03083	9.26177	9.32698	9.57437	9.24438	9.7725	7.93354	8.18781	7.61604	10.0871	9.65542	8.01875	7.78583	6.685	6.62479	6.06208	5.99958	9.16854	9.355	9.64604	9.00792	9.36875	9.78	9.77292	8.71583	9.81667
810	AT1G11860	AT1G11860	Glycine cleavage T-protein family	NM_101057	-	1	D2	1	0	-2.19917	-3.16833	-3.89833	0	-1.57448	-2.07135	-2.41323	0	-1.82354	-2.14354	-2.73896	14.5966	12.3974	11.4282	10.6982	14.6861	13.1117	12.6148	12.2729	14.5977	12.7742	12.4542	11.8588	14.5342	14.659	12.4025	12.3923	11.3669	11.4896	10.6575	10.739	14.7769	14.5954	13.1779	13.0454	12.7442	12.4854	12.3275	12.2183	14.5421
812	AT1G49230	ATATL78	AtATL78	AtATL78	-	1	D2	1	0	-1.63187	-3.16635	-3.77917	0	-0.195625	-1.51885	-1.91656	0	-0.936042	-1.00792	-1.42917	9.92271	8.29083	6.75635	6.14354	9.53844	9.34281	8.01958	7.62188	9.73062	8.79458	8.72271	8.30146	10.1996	9.64583	8.79583	7.78583	6.50958	7.00312	6.14167	6.14542	9.64583	9.43104	9.47917	9.20646	7.7925	8.24667	7.53542	7.70833	9.955
823	AT4G25480	DREB1A	dehydration response element B1A	NM_118680	ERF	1	D2	1	0	-2.59729	-3.3749	-3.74188	0	0.610521	-0.0870833	-0.222188	0	-1.05698	-1.38917	-2.00906	10.221	7.62375	6.84615	6.47917	9.88583	10.4964	9.79875	9.66365	9.94094	8.88396	8.55177	7.93187	10.4329	10.0092	7.74958	7.49792	6.85	6.84229	6.16208	6.79625	10.1487	9.62292	10.5865	10.4062	9.74292	9.85458	9.64646	9.68083	10.2462
846	AT3G28910	MYB30	myb domain protein 30	NM_113812	MYB	1	D2	1	0	-2.0275	-3.21458	-3.73437	0	-0.191771	-1.35104	-2.4075	0	-1.16729	-1.4175	-1.70552	11.035	9.0075	7.82042	7.30063	11.2391	11.0473	9.88802	8.83156	10.9135	9.74625	9.49604	9.20802	11.0279	11.0421	9.36833	8.64667	8.06042	7.58042	7.20542	7.39583	11.1296	11.3485	11.0962	10.9983	9.72604	10.05	9.10708	8.55604	10.6383
847	AT4G14100	AT4G14100	transferases, transferring glycosyl groups	NM_117484	-	1	D2	1	0	-1.83187	-3.05292	-3.79562	0	-1.06198	-1.51417	-1.73323	0	-1.71323	-1.18427	-1.39885	10.0608	8.22896	7.00792	6.26521	9.6601	8.59812	8.14594	7.92687	9.83958	8.12635	8.65531	8.44073	10.2575	9.86417	8.42	8.03792	6.99333	7.0225	6.10167	6.42875	9.82312	9.49708	8.83875	8.3575	7.87875	8.41313	8.60417	7.24958	9.9175
877	AT1G18650	PDCB3	plasmodesmata callose-binding protein 3	NM_101723	-	1	D2	1	0	-1.92521	-3.25906	-3.62198	0	0.0617708	-0.780521	-1.21865	0	-1.01187	-0.714583	-1.20875	10.8788	8.95354	7.61969	7.25677	10.9886	11.0504	10.2081	9.77	10.6756	9.66375	9.96104	9.46687	11.1192	10.6383	8.95792	8.94917	7.71875	7.52062	7.27917	7.23438	11.3079	10.6694	11.1629	10.9379	10.3158	10.1004	10.1183	9.42167	10.8779
881	AT3G18110	EMB1270	Pentatricopeptide repeat (PPR) superfamily protein	NM_112693	-	1	D2	1	0	-2.25542	-3.20188	-3.69875	0	-1.28792	-2.14083	-2.12167	0	-1.71063	-1.8049	-1.94625	10.9765	8.72104	7.77458	7.27771	10.8052	9.51729	8.66437	8.68354	10.8721	9.16146	9.06719	8.92583	11.1192	10.8338	8.8425	8.59958	7.8675	7.68167	7.04125	7.51417	10.9071	10.7033	9.54792	9.48667	8.73542	8.59333	8.94125	8.42583	10.8887
886	AT2G36430	AT2G36430	Plant protein of unknown function (DUF247)	NM_129200	-	1	D2	1	0	-2.10604	-3.06583	-3.76052	0	-0.0873958	-0.317083	-0.593333	0	-1.66281	-1.3099	-1.42323	10.274	8.16792	7.20812	6.51344	10.2335	10.1461	9.91646	9.64021	10.0159	8.35312	8.70604	8.59271	10.5708	9.97708	8.38625	7.94958	7.35167	7.06458	6.7075	6.31937	10.4354	10.0317	10.2096	10.0827	9.915	9.91792	10.0583	9.22208	10.2462
903	AT1G72640	AT1G72640	NAD(P)-binding Rossmann-fold superfamily protein	NM_105923	-	1	D2	1	0	-1.70271	-3.04583	-3.64875	0	-1.21469	-1.76229	-2.01135	0	-1.47	-1.49687	-1.71813	12.2921	10.5894	9.24625	8.64333	12.2261	11.0115	10.4639	10.2148	12.296	10.826	10.7992	10.5779	12.3175	12.2667	10.5154	10.6633	9.29417	9.19833	8.56042	8.72625	12.2833	12.169	11.1179	10.905	10.3833	10.5444	10.4942	9.93542	12.3667
915	AT1G22330	AT1G22330	RNA-binding (RRM/RBD/RNP motifs) family protein	NM_102083	-	1	D2	1	0	-1.96542	-3.29708	-3.50625	0	0.063125	-1.3349	-2.69385	0	-0.842708	-1.89573	-2.42656	11.5981	9.63271	8.30104	8.09187	11.6664	11.7295	10.3315	8.9725	11.2831	10.4404	9.3874	8.85656	11.7363	11.46	9.71292	9.5525	8.57417	8.02792	8.24667	7.93708	11.9842	11.3485	11.79	11.669	10.2571	10.4058	9.34792	8.59708	11.3775
925	AT5G43860	CLH2	chlorophyllase 2	NM_123753	-	1	D2	1	0	-2.24542	-3.18896	-3.60083	0	-0.777292	-0.647292	-0.888021	0	-2.31573	-1.75521	-2.10615	10.5398	8.29438	7.35083	6.93896	9.67604	8.89875	9.02875	8.78802	10.5864	8.27062	8.83115	8.48021	10.6354	10.4442	8.875	7.71375	7.42667	7.275	6.99833	6.87958	9.69667	9.65542	9.23375	8.56375	9.07875	8.97875	9.41521	8.16083	10.7425
928	AT4G09650	ATPD	ATP synthase delta-subunit gene	NM_117033	-	1	D2	1	0	-2.40781	-3.29354	-3.51313	0	-1.54479	-2.26187	-2.7974	0	-1.63844	-2.10167	-2.5451	14.4948	12.087	11.2012	10.9817	14.5483	13.0035	12.2865	11.7509	14.3424	12.704	12.2407	11.7973	14.5942	14.3954	11.9596	12.2144	11.1296	11.2729	10.9171	11.0463	14.6662	14.4304	13.0025	13.0046	12.2729	12.3	11.7071	11.7948	14.3708
932	AT3G25717	RTFL16	ROTUNDIFOLIA like 16	NM_180300	-	1	D2	1	0	-0.891979	-3.01438	-3.41271	0	0.105521	0.0554167	-0.19125	0	-1.10031	-0.967708	-1.68083	10.9331	10.0411	7.91875	7.52042	11.0076	11.1131	11.063	10.8164	10.7569	9.65656	9.78917	9.07604	11.1496	10.7167	10.4375	9.64479	8.43208	7.40542	7.685	7.35583	11.3758	10.6394	11.4238	10.8025	11.2535	10.8725	11.0167	10.616	11.2479
945	AT3G59400	GUN4	enzyme binding;tetrapyrrole binding	NM_115802	-	1	D2	1	0	-2.12229	-3.06844	-3.63396	0	-1.13823	-1.48115	-2.12375	0	-1.39573	-1.51531	-1.95698	14.2473	12.125	11.1789	10.6133	14.4647	13.3265	12.9835	12.3409	14.4568	13.061	12.9415	12.4998	14.2029	14.2917	11.83	12.42	10.879	11.4787	10.4983	10.7283	14.529	14.4004	13.3829	13.27	12.9758	12.9913	12.2946	12.3873	14.4642
952	AT1G14030	LSMT-L	Rubisco methyltransferase family protein	NM_101269	-	1	D2	1	0	-2.30271	-3.28052	-3.46271	0	-1.49563	-1.55271	-1.945	0	-1.67531	-2.08021	-2.25771	12.3221	10.0194	9.04156	8.85938	12.2208	10.7252	10.6681	10.2758	12.2204	10.5451	10.1402	9.96271	12.4092	12.235	9.8825	10.1562	9.06125	9.02187	8.83417	8.88458	12.355	12.0867	10.6271	10.8233	10.3358	11.0004	10.3688	10.1829	12.2321
961	AT5G10150	AT5G10150	Domain of unknown function (DUF966)	NM_121053	-	1	D2	1	0	-1.4476	-2.99573	-3.51708	0	-0.37875	-0.189792	-0.09375	0	-1.15115	-1.1499	-1.62635	12.0189	10.5712	9.02313	8.50177	12.0167	11.6379	11.8269	11.9229	11.9305	10.7794	10.7806	10.3042	12.2169	11.8208	10.5154	10.6271	9.11375	8.9325	8.74687	8.25667	12.1546	11.8788	11.8019	11.474	11.8154	11.8383	12.1371	11.7088	12.0213
962	AT5G14210	AT5G14210	Leucine-rich repeat protein kinase family protein	NM_121425	-	1	D2	1	0	-1.96344	-2.96667	-3.64469	0	-0.857083	-1.57635	-1.94937	0	-1.26646	-1.59563	-2.04042	10.9932	9.02979	8.02656	7.34854	11.0712	10.2142	9.4949	9.12187	10.9288	9.66229	9.33312	8.88833	11.2475	10.739	9.12125	8.93833	8.08	7.97312	7.30125	7.39583	11.3387	10.8038	10.2979	10.1304	9.58	9.40979	9.455	8.78875	10.8779
965	AT3G21055	PSBTN	photosystem II subunit T	NM_112999	-	1	D2	1	0	-1.835	-3.20719	-3.45615	0	-0.887708	-1.81323	-2.54563	0	-1.3299	-1.94729	-2.47219	14.531	12.696	11.3239	11.0749	14.5529	13.6652	12.7397	12.0073	14.5038	13.1739	12.5565	12.0316	14.5025	14.5596	12.4496	12.9425	11.2513	11.3965	11.1144	11.0354	14.5542	14.5517	13.6221	13.7083	12.6906	12.7888	11.9508	12.0638	14.4933
970	AT2G41820	PXC3	PXC3	PXC3	-	1	D2	1	0	-1.76615	-3.0876	-3.51479	0	0.831979	-0.286562	-0.947396	0	-0.251979	-0.700104	-1.82802	9.80323	8.03708	6.71562	6.28844	10.0182	10.8502	9.73167	9.07083	9.46948	9.2175	8.76938	7.64146	9.85521	9.75125	8.06208	8.01208	6.725	6.70625	6.2575	6.31937	10.1908	9.84563	10.8146	10.8858	9.77333	9.69	9.19708	8.94458	9.38229
982	AT2G12461	#N/A	#N/A	#N/A	-	1	D2	1	0	-2.18948	-3.1626	-3.4926	0	-0.710729	-1.53771	-2.04458	0	-1.52344	-1.76583	-1.9901	10.5386	8.34917	7.37604	7.04604	10.3476	9.63687	8.8099	8.30302	10.3569	8.83344	8.59104	8.36677	10.8548	10.2225	8.54542	8.15292	7.44792	7.30417	6.84792	7.24417	10.4656	10.2296	9.85125	9.4225	9.03688	8.58292	8.75042	7.85562	10.6937
985	AT3G17040	HCF107	high chlorophyll fluorescent 107	NM_112580	-	1	D2	1	0	-1.63427	-2.95	-3.54292	0	-0.954583	-1.5101	-2.05708	0	-1.03396	-1.41479	-1.76083	13.4552	11.8209	10.5052	9.91229	13.2832	12.3286	11.7731	11.2261	13.4442	12.4102	12.0294	11.6833	13.5083	13.4021	11.6127	12.0292	10.3242	10.6862	9.71458	10.11	13.3321	13.2344	12.265	12.3923	11.6667	11.8796	11.251	11.2012	13.5042
1017	AT1G78450	AT1G78450	SOUL heme-binding family protein	NM_106492	-	1	D2	1	0	-2.005	-3.46	-3.125	0	-0.265417	-1.18937	-2.09417	0	-2.19167	-2.19937	-2.4901	9.9775	7.9725	6.5175	6.8525	10.061	9.79563	8.87167	7.96687	10.3994	8.20771	8.2	7.90927	9.86583	10.0892	7.97417	7.97083	6.60167	6.43333	7.15417	6.55083	9.9025	10.2196	9.98583	9.60542	8.805	8.93833	8.38583	7.54792	10.5913
1029	AT1G50900	GDC1	Ankyrin repeat family protein	NM_103970	-	1	D2	1	0	-2.00333	-3.23823	-3.29052	0	-1.67375	-2.44969	-2.9651	0	-1.52094	-2.0526	-2.48958	13.3991	11.3957	10.1608	10.1085	13.3355	11.6618	10.8858	10.3704	13.282	11.761	11.2294	10.7924	13.3671	13.431	11.2723	11.5192	10.075	10.2467	10.1587	10.0583	13.3644	13.3067	11.7023	11.6212	10.8737	10.8979	10.5054	10.2354	13.2419
1066	AT2G25480	AT2G25480	TPX2 (targeting protein for Xklp2) protein family	NM_128105	-	1	D2	1	0	-1.90927	-3.06927	-3.34437	0	-1.25187	-1.93344	-2.70531	0	-1.37	-1.68667	-2.01052	10.9198	9.01052	7.85052	7.57542	10.3328	9.08094	8.39938	7.6275	10.8242	9.45417	9.1375	8.81365	10.9633	10.8763	8.86771	9.15333	7.69875	8.00229	7.50396	7.64687	10.3031	10.3625	9.23375	8.92812	8.39708	8.40167	7.7275	7.5275	10.8025
1067	AT2G47590	PHR2	photolyase/blue-light receptor 2	NM_130327	-	1	D2	1	0	-2.17708	-3.15583	-3.29292	0	-1.14708	-1.91406	-2.03104	0	-1.55271	-2.10146	-2.45729	13.8431	11.666	10.6873	10.5502	14.3015	13.1544	12.3874	12.2704	13.7272	12.1745	11.6257	11.2699	13.8679	13.8183	11.6908	11.6412	10.6788	10.6958	10.4246	10.6758	14.3362	14.2667	13.1165	13.1923	12.4	12.3748	12.0992	12.4417	13.6617
1069	AT3G61210	AT3G61210	S-adenosyl-L-methionine-dependent methyltransferases superfamily protein	NM_115985	-	1	D2	1	0	-1.10333	-2.9226	-3.28031	0	0.109375	0.351458	-0.0910417	0	-0.476146	-0.763125	-1.80396	12.1347	11.0314	9.21208	8.85438	11.7054	11.8148	12.0569	11.6144	12.0779	11.6018	11.3148	10.274	12.1079	12.1615	10.9665	11.0962	8.97375	9.45042	8.86542	8.84333	11.6529	11.7579	11.9396	11.69	12.0363	12.0775	11.7246	11.5042	12.1042
1089	AT5G15580	LNG1	longifolia1	NM_121562	-	1	D2	1	0	-1.22135	-2.87937	-3.30458	0	1.01229	-0.475	-1.35479	0	0.164271	-1.14052	-1.93615	11.84	10.6186	8.96063	8.53542	11.8065	12.8188	11.3315	10.4517	11.6899	11.8542	10.5494	9.75375	11.8679	11.8121	10.4854	10.7519	8.9425	8.97875	8.69458	8.37625	11.9917	11.6212	12.8308	12.8067	11.285	11.3779	10.5358	10.3675	11.6921
1094	AT4G18740	AT4G18740	Rho termination factor	NM_117990	-	1	D2	1	0	-1.91229	-2.97635	-3.37448	0	-0.585208	-0.789271	-1.47667	0	-2.15531	-1.83583	-2.04792	11.5493	9.63698	8.57292	8.17479	11.1694	10.5842	10.3801	9.69271	11.4627	9.3074	9.62688	9.41479	11.6498	11.4488	9.73	9.54396	8.78042	8.36542	8.19021	8.15938	11.265	11.0738	10.7621	10.4062	10.0583	10.7019	10.2158	9.16958	11.6046
1096	AT3G26070	AT3G26070	Plastid-lipid associated protein PAP / fibrillin family protein	NM_113511	-	1	D2	1	0	-1.67854	-2.87208	-3.40042	0	-1.20156	-1.6674	-1.98573	0	-1.53969	-1.70896	-2.10021	13.57	11.8915	10.6979	10.1696	13.3909	12.1894	11.7235	11.4052	13.5705	12.0308	11.8616	11.4703	13.5858	13.5542	11.6512	12.1317	10.4913	10.9046	9.91792	10.4213	13.4313	13.3506	12.2863	12.0925	11.6667	11.7804	11.4221	11.3883	13.5983
1098	AT1G35680	RPL21C	Ribosomal protein L21	NM_103272	-	1	D2	1	0	-1.8851	-3.18396	-3.1999	0	-1.37656	-2.15333	-2.64979	0	-1.15896	-1.62177	-1.85354	13.3454	11.4603	10.1615	10.1455	13.3131	11.9366	11.1598	10.6633	13.1317	11.9727	11.5099	11.2781	13.3867	13.3042	11.4448	11.4758	10.2121	10.1108	10.2021	10.089	13.3829	13.2433	11.984	11.8892	11.2146	11.105	10.8317	10.495	13.1075
1101	AT5G57180	CIA2	chloroplast import apparatus 2	NM_001037010	-	1	D2	1	0	-2.41042	-3.11135	-3.2799	0	-1.75219	-2.07292	-2.37365	0	-1.67688	-1.46677	-1.20406	12.5611	10.1507	9.44979	9.28125	12.542	10.7898	10.4691	10.1683	12.6047	10.9278	11.1379	11.4006	12.5929	12.5294	10.2669	10.0346	9.36833	9.53125	9.21542	9.34708	12.4335	12.6504	10.885	10.6946	10.4512	10.4869	10.2054	10.1312	12.8488
1110	AT3G50270	AT3G50270	HXXXD-type acyl-transferase family protein	NM_114887	-	1	D2	1	0	-2.30385	-3.2074	-3.15417	0	-1.26115	-1.77948	-2.41771	0	-2.12292	-1.95948	-2.11635	12.3469	10.043	9.13948	9.19271	12.1506	10.8895	10.3711	9.73292	12.2246	10.1017	10.2651	10.1082	12.3854	12.3083	10.1594	9.92667	9.35812	8.92083	9.25833	9.12708	12.3225	11.9787	10.9867	10.7923	10.3475	10.3948	9.785	9.68083	12.1658
1119	AT3G29680	AT3G29680	HXXXD-type acyl-transferase family protein	NM_113890	-	1	D2	1	0	-1.49667	-2.76312	-3.39281	0	0.421458	0.938958	0.984167	0	-0.840521	-0.0864583	-0.721875	9.62792	8.13125	6.86479	6.2351	9.01667	9.43812	9.95562	10.0008	9.27667	8.43615	9.19021	8.55479	9.88542	9.37042	8.39667	7.86583	6.665	7.06458	6.24604	6.22417	9.14833	8.885	9.62708	9.24917	9.95417	9.95708	10.3963	9.60542	9.36104
1124	AT1G78170	AT1G78170	unknown protein; BEST Arabidopsis thaliana protein match is: unknown protein (TAIR:AT1G22250.1); Has 66 Blast hits to 66 proteins in 11 species: Archae - 0; Bacteria - 0; Metazoa - 0; Fungi - 0; Plants - 66; Viruses - 0; Other Eukaryotes - 0 (source: NCBI BLink).	NM_106467	-	1	D2	1	0	-2.04594	-2.95677	-3.35844	0	0.320937	0.0589583	-0.106354	0	-0.841042	-0.173229	-0.620417	9.5451	7.49917	6.58833	6.18667	9.94802	10.269	10.007	9.84167	9.18604	8.345	9.01281	8.56563	9.88542	9.20479	8.1175	6.88083	6.9075	6.26917	6.29042	6.08292	10.4846	9.41146	10.4858	10.0521	10.2669	9.74708	10.4092	9.27417	9.46875
1127	AT3G28290	#N/A	#N/A	#N/A	-	1	D2	1	0	-2.08292	-3.23938	-3.09802	0	0.92625	1.30135	0.765	0	-1.78083	-1.14	-2.24698	10.6288	8.54583	7.38937	7.53073	10.9498	11.876	12.2511	11.7148	10.4579	8.67708	9.31792	8.21094	10.8233	10.4342	8.56375	8.52792	7.29083	7.48792	7.89146	7.17	10.8954	11.0042	11.8125	11.9396	12.1275	12.3748	12.0804	11.3492	10.2115
1137	AT4G13560	UNE15	Late embryogenesis abundant protein (LEA) family protein	NM_117430	-	1	D2	1	0	-1.98396	-2.91354	-3.3626	0	-0.503125	-1.21802	-1.38885	0	-1.24729	-1.16521	-0.812917	9.61729	7.63333	6.70375	6.25469	9.58448	9.08135	8.36646	8.19562	9.29396	8.04667	8.12875	8.48104	9.835	9.39958	8.24062	7.02604	6.79375	6.61375	6.10167	6.40771	9.55604	9.61292	9.13333	9.02937	8.12958	8.60333	8.60417	7.78708	9.47875
1150	AT5G46570	BSK2	BR-signaling kinase 2	NM_124027	-	1	D2	1	0	-2.07156	-3.07917	-3.20281	0	-1.24833	-2.17125	-2.47698	0	-1.45	-2.07354	-2.48125	11.2083	9.13677	8.12917	8.00552	11.1521	9.90375	8.98083	8.6751	11.06	9.61	8.98646	8.57875	11.2358	11.1808	9.20229	9.07125	8.17792	8.08042	8.19021	7.82083	11.3758	10.9283	9.88292	9.92458	9.05875	8.90292	8.81687	8.53333	11.095
1151	AT5G67390	AT5G67390	unknown protein; BEST Arabidopsis thaliana protein match is: Plant protein of unknown function (DUF863) (TAIR:AT1G69360.1); Has 1807 Blast hits to 1807 proteins in 277 species: Archae - 0; Bacteria - 0; Metazoa - 736; Fungi - 347; Plants - 385; Viruses - 0; Other Eukaryotes - 339 (source: NCBI BLink).	NM_126139	-	1	D2	1	0	-1.90208	-2.79354	-3.40469	0	-0.714583	-0.890729	-0.829167	0	-1.6925	-1.29573	-1.52729	10.8343	8.93219	8.04073	7.42958	10.3627	9.64813	9.47198	9.53354	10.8556	9.16313	9.5599	9.32833	11.05	10.6185	9.13438	8.73	8.13896	7.9425	7.37458	7.48458	10.5375	10.1879	9.77167	9.52458	9.31729	9.62667	9.82458	9.2425	11.1525
1159	AT1G18330	EPR1	Homeodomain-like superfamily protein	NM_001123832	MYB_related	1	D2	1	0	-2.10781	-2.97021	-3.27323	0	-0.850729	-0.456563	-0.401146	0	-1.16458	-0.942604	-1.23542	12.8962	10.7884	9.92604	9.62302	12.722	11.8712	12.2654	12.3208	12.9312	11.7667	11.9886	11.6958	12.9258	12.8667	10.5602	11.0167	9.88542	9.96667	9.67708	9.56896	12.7627	12.6813	12.0412	11.7012	12.2408	12.29	12.5437	12.0979	13.0858
1161	AT3G11170	FAD7	fatty acid desaturase 7	NM_111953	-	1	D2	1	0	-2.13229	-3.04	-3.21417	0	-1.53625	-2.09115	-2.58687	0	-1.71115	-2.12833	-2.47896	13.8575	11.7252	10.8175	10.6433	13.867	12.3307	11.7758	11.2801	13.6738	11.9626	11.5454	11.1948	13.9542	13.7608	11.74	11.7104	10.8329	10.8021	10.6342	10.6525	13.9887	13.7452	12.4177	12.2438	11.8788	11.6729	11.4098	11.1504	13.565
1180	AT2G18560	AT2G18560	UDP-Glycosyltransferase superfamily protein	NM_127412	-	1	D2	1	0	-1.73	-2.80552	-3.31135	0	-0.614792	-0.672813	-0.843854	0	-1.44771	-0.837188	-1.03198	10.5504	8.82042	7.7449	7.23906	10.2677	9.65292	9.5949	9.42385	10.4443	8.99656	9.60708	9.41229	10.7527	10.3481	9.19083	8.45	8.11313	7.37667	7.41646	7.06167	10.4354	10.1	9.78125	9.52458	9.70208	9.48771	9.86542	8.98229	10.7637
1196	AT4G25080	CHLM	magnesium-protoporphyrin IX methyltransferase	NM_179107	-	1	D2	1	0	-1.74083	-2.79479	-3.30354	0	-0.993021	-1.59604	-1.90312	0	-1.30094	-1.4399	-1.91854	14.5373	12.7965	11.7425	11.2338	14.414	13.4209	12.8179	12.5108	14.5192	13.2182	13.0793	12.6006	14.5942	14.4804	12.6504	12.9425	11.6371	11.8479	11.2508	11.2167	14.529	14.299	13.4594	13.3825	12.8825	12.7533	12.7017	12.32	14.589
1197	AT5G19210	AT5G19210	P-loop containing nucleoside triphosphate hydrolases superfamily protein	NM_121926	-	1	D2	1	0	-2.20635	-3.02208	-3.17885	0	-0.4075	-1.26781	-1.52323	0	-0.962396	-0.761979	-0.428646	10.4816	8.27521	7.45948	7.30271	9.93802	9.53052	8.67021	8.41479	9.9851	9.02271	9.22312	9.55646	10.7283	10.2348	8.78542	7.765	7.66688	7.25208	7.25958	7.34583	10.0102	9.86583	9.59667	9.46438	8.4375	8.90292	8.92167	7.90792	9.87458
1219	AT3G16000	MFP1	MAR binding filament-like protein 1	NM_112470	-	1	D2	1	0	-2.06427	-2.85542	-3.25333	0	-1.39469	-1.62146	-1.92896	0	-1.63333	-1.88271	-2.07312	13.045	10.9807	10.1896	9.79167	13.0364	11.6417	11.4149	11.1074	12.9894	11.356	11.1067	10.9163	12.9758	13.1142	10.7944	11.1671	10.075	10.3042	9.61583	9.9675	13.085	12.9877	11.57	11.7133	11.3138	11.516	11.1179	11.0969	12.9429
1223	AT4G23060	IQD22	IQ-domain 22	NM_118435	-	1	D2	1	0	-1.045	-3.00646	-2.98687	0	0.530625	-1.93938	-3.19333	0	-0.124063	-0.675313	-1.31104	11.6417	10.5967	8.63521	8.65479	11.1215	11.6521	9.18208	7.92812	11.3322	11.2081	10.6569	10.0211	11.8446	11.4388	10.4654	10.7279	8.80083	8.46958	9.00792	8.30167	10.9979	11.245	11.89	11.4142	9.50333	8.86083	8.50667	7.34958	11.2867
1231	AT5G45940	ATNUDT11	nudix hydrolase homolog 11	NM_001125908	-	1	D2	1	0	-2.18969	-2.96688	-3.15198	0	0.210729	0.0788542	-0.423854	0	-1.77344	-1.50677	-1.90677	10.3224	8.13271	7.35552	7.17042	9.7626	9.97333	9.84146	9.33875	10.1081	8.33469	8.60135	8.20135	10.4223	10.2225	8.37625	7.88917	7.40688	7.30417	7.27917	7.06167	9.61729	9.90792	10.1796	9.76708	9.52313	10.1598	9.88875	8.78875	10.0683
1243	AT3G17840	RLK902	receptor-like kinase 902	NM_112665	-	1	D2	1	0	-1.72323	-2.64031	-3.30812	0	-0.735312	-1.65687	-1.4149	0	-1.25208	-1.49896	-2.44937	11.9414	10.2181	9.30104	8.63323	12.1249	11.3896	10.468	10.71	11.645	10.3929	10.146	9.19563	12.09	11.7927	10.1412	10.295	9.23375	9.36833	8.705	8.56146	12.2621	11.9877	11.4446	11.3346	11.0437	9.89229	10.8133	10.6067	11.4738
1265	AT1G11130	SUB	Leucine-rich repeat protein kinase family protein	NM_100986	-	1	D2	1	0	-2.13875	-2.68438	-3.31583	0	-0.521562	-1.16417	-1.48958	0	-1.6825	-1.40646	-1.82094	9.36125	7.2225	6.67687	6.04542	9.41938	8.89781	8.25521	7.92979	8.9851	7.3026	7.57865	7.16417	9.50833	9.21417	7.47625	6.96875	6.57708	6.77667	6.20042	5.89042	9.40771	9.43104	9.01604	8.77958	8.32042	8.19	8.29083	7.56875	8.94625
1273	AT3G19720	ARC5	P-loop containing nucleoside triphosphate hydrolases superfamily protein	NM_112862	-	1	D2	1	0	-1.89479	-2.765	-3.22656	0	-1.10281	-2.07135	-2.23646	0	-1.48448	-1.82354	-1.86635	14.466	12.5712	11.701	11.2395	14.5292	13.4264	12.4578	12.2927	14.4484	12.964	12.6249	12.5821	14.5508	14.3812	12.37	12.7725	11.6067	11.7954	11.1392	11.3398	14.5408	14.5175	13.4377	13.415	12.5594	12.3562	12.3358	12.2496	14.4642
1284	AT3G15540	IAA19	indole-3-acetic acid inducible 19	NM_112422	-	1	D2	1	0	-0.887188	-3.01156	-2.88156	0	2.56917	1.285	-0.530208	0	0.986771	-0.790729	-2.36865	9.22781	8.34062	6.21625	6.34625	9.88229	12.4515	11.1673	9.35208	8.86094	9.84771	8.07021	6.49229	9.44958	9.00604	8.52833	8.15292	6.665	5.7675	6.405	6.2875	10.1092	9.65542	12.5512	12.3517	11.3667	10.9679	9.52083	9.18333	8.89417
1291	AT2G35830	AT2G35830	unknown protein; BEST Arabidopsis thaliana protein match is: unknown protein (TAIR:AT2G35810.1); Has 155 Blast hits to 155 proteins in 54 species: Archae - 0; Bacteria - 66; Metazoa - 0; Fungi - 0; Plants - 82; Viruses - 0; Other Eukaryotes - 7 (source: NCBI BLink).	NM_129142	-	1	D2	1	0	-2.0476	-2.89417	-3.11427	0	-1.42417	-1.10771	-1.38125	0	-2.16917	-1.97917	-2.39979	12.7322	10.6846	9.83802	9.61792	12.5594	11.1352	11.4517	11.1781	12.8085	10.6394	10.8294	10.4087	12.7323	12.7321	10.525	10.8442	9.79438	9.88167	9.64583	9.59	12.6113	12.5075	11.2208	11.0496	11.4113	11.4921	11.3421	11.0142	12.8925
1315	AT2G15090	KCS8	3-ketoacyl-CoA synthase 8	NM_127071	-	1	D2	1	0	-2.05385	-2.7524	-3.19625	0	0.247083	-1.83521	-2.39833	0	-1.13792	-0.503125	-0.822708	9.14719	7.09333	6.39479	5.95094	9.91292	10.16	8.07771	7.51458	8.97625	7.83833	8.47312	8.15354	9.69021	8.60417	7.11292	7.07375	6.365	6.42458	6.05083	5.85104	10.0675	9.75833	10.4042	9.91583	8.27792	7.8775	8.13625	6.89292	8.57417
1327	AT3G45160	AT3G45160	Putative membrane lipoprotein	NM_114385	-	1	D2	1	0	-1.61812	-2.92521	-2.99271	0	-0.719479	-0.579896	-0.346771	0	-1.51958	-1.80771	-2.74313	12.1433	10.5252	9.21813	9.15062	12.1486	11.4292	11.5687	11.8019	12.3048	10.7852	10.4971	9.56167	11.9996	12.2871	10.5533	10.4971	8.98583	9.45042	9.205	9.09625	12.0833	12.214	11.6013	11.2571	11.7496	11.3879	11.9508	11.6529	12.4704
1330	AT4G14890	FDC1	FdC1	FdC1	-	1	D2	1	0	-1.3125	-2.64135	-3.11729	0	-0.886042	-1.45167	-1.80104	0	-0.754062	-1.10865	-1.43875	14.0038	12.6913	11.3624	10.8865	13.9846	13.0985	12.5329	12.1835	13.9878	13.2338	12.8792	12.5491	13.9656	14.0419	12.4496	12.9329	11.191	11.5337	10.8454	10.9275	13.9804	13.9887	13.1067	13.0904	12.5096	12.5563	12.1725	12.1946	14.0808
1331	AT5G53580	ATPLR1	AtPLR1	AtPLR1	-	1	D2	1	0	-2.195	-2.84115	-3.09937	0	-1.66198	-1.86146	-2.00719	0	-1.81583	-1.72531	-1.74219	12.6735	10.4785	9.8324	9.57417	12.6868	11.0248	10.8253	10.6796	12.7472	10.9314	11.0219	11.005	12.615	12.7321	10.4488	10.5083	9.73958	9.92521	9.49437	9.65396	12.6396	12.734	11.0512	10.9983	10.914	10.7367	10.8879	10.4712	12.8281
1348	AT3G57030	AT3G57030	Calcium-dependent phosphotriesterase superfamily protein	NM_115562	-	1	D2	1	0	-1.70115	-2.56177	-3.23031	0	-1.00542	-1.24135	-1.48292	0	-1.30542	-1.11458	-1.53365	11.2968	9.59563	8.735	8.06646	11.0912	10.0858	9.8499	9.60833	11.0421	9.73667	9.9275	9.50844	11.4523	11.1412	9.75104	9.44021	8.76917	8.70083	7.98375	8.14917	11.1996	10.9829	10.2188	9.95292	9.82437	9.87542	9.90208	9.31458	10.8129
1352	AT4G11900	AT4G11900	S-locus lectin protein kinase family protein	NM_117260	-	1	D2	1	0	-1.74479	-2.63781	-3.18573	0	-1.23271	-1.46656	-1.87396	0	-1.3524	-1.60427	-1.28531	12.033	10.2882	9.39521	8.84729	11.9483	10.7156	10.4818	10.0744	11.9749	10.6225	10.3706	10.6896	12.2733	11.7927	10.3979	10.1785	9.48667	9.30375	8.79917	8.89542	11.9371	11.9596	10.4425	10.9887	10.1438	10.8198	9.91333	10.2354	11.7579
1377	AT1G12460	AT1G12460	Leucine-rich repeat protein kinase family protein	NM_101118	-	1	D2	1	0	-1.81458	-2.73865	-3.09833	0	0.0204167	-1.43417	-2.16031	0	-0.849792	-1.55135	-1.99969	9.75917	7.94458	7.02052	6.66083	10.2256	10.246	8.79146	8.06531	9.55698	8.70719	8.00563	7.55729	9.95417	9.56417	8.21208	7.67708	7.0275	7.01354	6.73167	6.59	10.4271	10.0242	10.3329	10.1592	8.91125	8.67167	8.62396	7.50667	9.54979
1383	AT2G21050	LAX2	LAX2	LAX2	-	1	D2	1	0	-1.99438	-3.075	-2.76854	0	1.26177	0.0711458	-0.294063	0	-0.471458	-1.58573	-2.35042	10.0913	8.09688	7.01625	7.32271	10.1972	11.459	10.2683	9.90312	9.4775	9.00604	7.89177	7.12708	10.4542	9.72833	8.07333	8.12042	7.14542	6.88708	7.27917	7.36625	10.6248	9.76958	11.6719	11.246	10.5496	9.98708	10.0775	9.72875	9.59875
1398	AT5G22620	AT5G22620	phosphoglycerate/bisphosphoglycerate mutase family protein	NM_001161258	-	1	D2	1	0	-2.1149	-2.64708	-3.16594	0	-1.37594	-1.94646	-2.22135	0	-1.82021	-2.22167	-2.38854	13.9523	11.8374	11.3052	10.7864	13.6786	12.3027	11.7322	11.4573	13.8627	12.0425	11.641	11.4742	13.9962	13.9083	11.749	11.9258	11.2429	11.3675	10.6756	10.8971	13.789	13.5683	12.3304	12.275	11.734	11.7304	11.6404	11.2742	13.8688
1410	AT1G64355	AT1G64355	unknown protein; FUNCTIONS IN: molecular_function unknown; INVOLVED IN: biological_process unknown; LOCATED IN: chloroplast; EXPRESSED IN: 23 plant structures; EXPRESSED DURING: 13 growth stages; CONTAINS InterPro DOMAIN/s: Protein of unknown function DUF3593 (InterPro:IPR021995); Has 301 Blast hits to 301 proteins in 96 species: Archae - 0; Bacteria - 143; Metazoa - 0; Fungi - 0; Plants - 44; Vi…	NM_001036153	-	1	D2	1	0	-1.95552	-2.76312	-3.03604	0	-0.904375	-0.96625	-1.06917	0	-1.43906	-0.663438	-0.931146	11.196	9.24052	8.43292	8.16	10.8969	9.9925	9.93062	9.82771	10.9691	9.53	10.3056	10.0379	11.3046	11.0875	9.3375	9.14354	8.67958	8.18625	8.2775	8.0425	10.9979	10.7958	10.1796	9.80542	9.865	9.99625	10.1183	9.53708	11.1427
1411	AT1G06680	PSBP-1	photosystem II subunit P-1	NM_001123767	-	1	D2	1	0	-1.19708	-2.58542	-3.02448	0	-0.512083	-1.12094	-1.63417	0	-0.716667	-1.205	-1.50896	15.8221	14.625	13.2367	12.7976	15.8038	15.2917	14.6828	14.1696	15.6894	14.9727	14.4844	14.1804	15.7808	15.8633	14.4183	14.8317	13.1204	13.3529	12.7252	12.87	15.8038	15.8038	15.2438	15.3396	14.6617	14.704	14.1342	14.205	15.5979
1431	AT4G09550	ATGIP1	ATGIP1	ATGIP1	-	1	D2	1	0	-1.47104	-2.78188	-2.93562	0	-0.184375	-0.866146	-1.20104	0	-1.19875	-0.923542	-1.25792	8.99396	7.52292	6.21208	6.05833	8.59313	8.40875	7.72698	7.39208	8.70625	7.5075	7.78271	7.44833	9.22625	8.76167	7.83542	7.21042	6.27062	6.15354	6.22625	5.89042	8.49542	8.69083	8.58958	8.22792	7.49208	7.96188	7.89125	6.89292	8.80458
1435	AT3G29185	AT3G29185	Domain of unknown function (DUF3598)	NM_180316	-	1	D2	1	0	-1.65844	-2.70073	-3.01521	0	-0.908438	-1.4849	-1.6826	0	-1.27156	-1.5549	-1.66406	12.1723	10.5139	9.47156	9.15708	12.0311	11.1227	10.5463	10.3485	12.2046	10.933	10.6497	10.5405	12.2533	12.0913	10.5602	10.4675	9.50521	9.43792	9.04	9.27417	12.0931	11.9692	11.14	11.1054	10.5375	10.555	10.5142	10.1829	12.3375
1436	AT1G64860	SIGA	sigma factor A	NM_105160	-	1	D2	1	0	-2.08052	-2.59906	-3.14281	0	-1.43896	-1.76792	-1.92187	0	-1.635	-1.74135	-1.86313	13.7382	11.6577	11.1392	10.5954	13.7979	12.359	12.03	11.876	13.7225	12.0875	11.9811	11.8594	13.7156	13.7608	11.4556	11.8598	10.8533	11.425	10.4175	10.7733	13.7183	13.8775	12.3083	12.4096	11.9921	12.0679	11.8617	11.8904	13.7342
1444	AT5G40830	AT5G40830	S-adenosyl-L-methionine-dependent methyltransferases superfamily protein	TA42383_3702	-	1	D2	1	0	-1.42563	-2.64604	-3.00042	0	0.024375	-1.355	-2.18625	0	-0.676979	-1.52042	-1.79542	10.5746	9.14896	7.92854	7.57417	10.9127	10.9371	9.55771	8.72646	10.475	9.79802	8.95458	8.67958	10.5512	10.5979	9.12125	9.17667	7.93792	7.91917	7.29042	7.85792	10.865	10.9604	10.9362	10.9379	9.41292	9.7025	8.70417	8.74875	10.4425
1455	AT5G42240	SCPL42	serine carboxypeptidase-like 42	NM_123589	-	1	D2	1	0	-1.72469	-2.75938	-2.94406	0	-0.856146	-1.5476	-1.92094	0	-1.02958	-1.4524	-1.75375	11.7576	10.0329	8.99823	8.81354	11.5549	10.6988	10.0073	9.63396	11.6521	10.6225	10.1997	9.89833	11.7567	11.7585	10.1113	9.95458	9.02771	8.96875	8.84625	8.78083	11.6813	11.4285	10.8338	10.5638	9.95417	10.0604	9.93417	9.33375	11.7029
1466	AT1G53300	TTL1	tetratricopetide-repeat thioredoxin-like 1	NM_104208	-	1	D2	1	0	-1.71292	-2.8175	-2.86698	0	-0.336562	-1.49427	-2.37979	0	-0.760417	-1.66063	-2.21604	11.9773	10.2644	9.15979	9.11031	12.1156	11.7791	10.6214	9.73583	11.9671	11.2067	10.3065	9.75104	12.0412	11.9133	10.3404	10.1883	9.34083	8.97875	9.05146	9.16917	12.2621	11.9692	11.7594	11.7988	10.7998	10.4429	9.88875	9.58292	11.9919
1472	AT2G38330	AT2G38330	MATE efflux family protein	NM_129389	-	1	D2	1	0	-1.965	-2.74615	-2.93667	0	-1.30635	-1.4551	-1.64698	0	-1.58771	-1.49271	-1.45792	13.246	11.281	10.4999	10.3094	13.1274	11.821	11.6723	11.4804	13.1852	11.5975	11.6925	11.7273	13.2558	13.2363	11.0346	11.5275	10.3702	10.6296	10.2858	10.3329	13.1273	13.1275	11.8537	11.7883	11.6325	11.7121	11.5167	11.4442	13.2325
1476	AT1G60550	ECHID	enoyl-CoA hydratase/isomerase D	NM_104739	-	1	D2	1	0	-1.79698	-2.69156	-2.96365	0	-1.03562	-1.57594	-2.05615	0	-1.57521	-1.4899	-1.83688	13.1918	11.3948	10.5002	10.2281	13.2756	12.24	11.6997	11.2195	13.3186	11.7434	11.8287	11.4818	13.1848	13.1988	11.3138	11.4758	10.41	10.5904	10.1704	10.2858	13.3217	13.2296	12.3304	12.1496	11.6873	11.7121	11.3421	11.0969	13.4629
1478	AT2G38140	PSRP4	plastid-specific ribosomal protein 4	NM_129370	-	1	D2	1	0	-1.4599	-2.62135	-2.96354	0	-1.18562	-1.81521	-2.12906	0	-1.12365	-1.47187	-1.94562	12.4669	11.007	9.84552	9.50333	12.3334	11.1478	10.5182	10.2044	12.4312	11.3076	10.9594	10.4856	12.5754	12.3583	10.9573	11.0567	9.99042	9.70063	9.54937	9.45729	12.4746	12.1923	11.2108	11.0848	10.5496	10.4869	10.4425	9.96625	12.4787
1495	AT5G16810	AT5G16810	Protein kinase superfamily protein	NM_121687	-	1	D2	1	0	-1.71802	-2.67531	-2.95052	0	-1.28031	-1.72281	-1.9926	0	-1.53125	-1.9975	-2.05958	11.7247	10.0067	9.04938	8.77417	11.4682	10.1879	9.74542	9.47563	11.7415	10.2102	9.74396	9.68187	11.6908	11.7585	10.0025	10.0108	9.2125	8.88625	8.705	8.84333	11.611	11.3254	10.3558	10.02	9.70208	9.78875	9.69917	9.25208	11.7363
1503	AT5G47190	AT5G47190	Ribosomal protein L19 family protein	NM_124090	-	1	D2	1	0	-1.23052	-2.65552	-2.87615	0	-0.8525	-1.54219	-1.87833	0	-0.656667	-1.14875	-1.37604	11.7416	10.511	9.08604	8.86542	11.759	10.9065	10.2168	9.88062	11.7127	11.056	10.564	10.3367	11.7129	11.7702	10.525	10.4971	9.13792	9.03417	8.95	8.78083	11.8325	11.6854	10.9671	10.8458	10.1875	10.246	10.0021	9.75917	11.7875
1520	AT3G10113	AT3G10113	Homeodomain-like superfamily protein	NM_148701	MYB_related	1	D2	1	0	-1.82573	-2.60271	-2.96604	0	-0.788021	-0.32625	-0.327708	0	-0.986771	-0.818437	-1.17594	12.6785	10.8528	10.0758	9.7125	12.556	11.768	12.2298	12.2283	12.7321	11.7453	11.9136	11.5561	12.625	12.7321	10.6306	11.075	9.94417	10.2075	9.76083	9.66417	12.515	12.5971	11.8671	11.669	12.3104	12.1492	12.3358	12.1208	12.8488
1564	AT4G20130	PTAC14	plastid transcriptionally active 14	NM_118132	-	1	D2	1	0	-1.61187	-2.56781	-2.90198	0	-0.954896	-1.225	-1.11042	0	-0.654167	-0.727708	-0.653125	11.6909	10.0791	9.12312	8.78896	11.5101	10.5552	10.2851	10.3997	11.3529	10.6988	10.6252	10.6998	11.7019	11.68	9.97958	10.1785	8.95354	9.29271	8.48167	9.09625	11.5506	11.4696	10.6479	10.4625	10.2285	10.3417	10.5735	10.2258	11.085
1574	AT1G60800	NIK3	NSP-interacting kinase 3	NM_104763	-	1	D2	1	0	-1.72615	-2.50906	-2.94146	0	-0.836875	-1.1674	-1.43688	0	-1.43448	-1.58875	-1.94323	13.3007	11.5746	10.7917	10.3593	13.1244	12.2875	11.957	11.6875	13.3134	11.879	11.7247	11.3702	13.3321	13.2694	11.5079	11.6412	10.6788	10.9046	10.2662	10.4523	13.22	13.0288	12.2438	12.3313	11.9381	11.9758	11.7613	11.6137	13.384
1582	AT5G22340	AT5G22340	unknown protein; FUNCTIONS IN: molecular_function unknown; INVOLVED IN: biological_process unknown; LOCATED IN: chloroplast; EXPRESSED IN: 22 plant structures; EXPRESSED DURING: 13 growth stages; Has 58 Blast hits to 58 proteins in 20 species: Archae - 0; Bacteria - 0; Metazoa - 0; Fungi - 0; Plants - 57; Viruses - 0; Other Eukaryotes - 1 (source: NCBI BLink).	NM_122139	-	1	D2	1	0	-1.71844	-2.60417	-2.85542	0	-1.52	-1.61698	-1.73208	0	-1.30135	-1.29292	-1.47292	12.4312	10.7128	9.82708	9.57583	12.5429	11.0229	10.9259	10.8108	12.251	10.9497	10.9581	10.7781	12.485	12.3775	10.6417	10.784	9.7875	9.86667	9.43833	9.71333	12.6006	12.4852	11.0962	10.9496	10.914	10.9379	10.9275	10.6942	12.2846
1583	AT2G46820	PSI-P	photosystem I P subunit	NM_130248	-	1	D2	1	0	-1.90729	-2.62458	-2.84906	0	-1.07563	-1.63708	-1.97458	0	-1.62427	-1.80656	-2.14094	14.8887	12.9815	12.2642	12.0397	14.793	13.7174	13.1559	12.8184	14.848	13.2238	13.0415	12.7071	14.8242	14.9533	12.8488	13.1142	12.0896	12.4388	12.0298	12.0496	14.8415	14.7446	13.7352	13.6996	13.0615	13.2504	12.7644	12.8725	14.8531
1608	AT5G10570	AT5G10570	basic helix-loop-helix (bHLH) DNA-binding superfamily protein	NM_121095	bHLH	1	D2	1	0	-1.81687	-2.79635	-2.6199	0	0	-0.725937	-1.61073	0	-1.19333	-1.06229	-1.36135	9.88042	8.06354	7.08406	7.26052	9.71198	9.71198	8.98604	8.10125	9.69167	8.49833	8.62937	8.33031	10.0583	9.7025	8.14708	7.98	7.15458	7.01354	7.39646	7.12458	9.82312	9.60083	9.89937	9.52458	8.78667	9.18542	8.18458	8.01792	9.79875
1627	AT5G21222	AT5G21222	protein kinase family protein	NM_180528	-	1	D2	1	0	-2.02562	-2.61146	-2.77917	0	-1.46708	-1.6075	-2.01375	0	-1.70573	-1.87677	-1.78219	11.8967	9.87104	9.28521	9.1175	11.7956	10.3285	10.1881	9.78187	11.9672	10.2615	10.0904	10.185	11.8996	11.8938	9.85458	9.8875	9.38917	9.18125	8.95	9.285	11.9371	11.6542	10.2508	10.4062	10.3158	10.0604	9.9925	9.57125	12.0946
1628	AT5G63810	BGAL10	beta-galactosidase 10	NM_125776	-	1	D2	1	0	-0.808646	-2.43812	-2.71135	0	0.96	0.00197917	-0.449896	0	-0.285312	-1.29292	-1.82938	12.9302	12.1216	10.4921	10.2189	12.3634	13.3234	12.3654	11.9135	13.0263	12.7409	11.7333	11.1969	12.9758	12.8846	12.0179	12.2252	10.4913	10.4929	10.2565	10.1813	12.424	12.3029	13.3965	13.2504	12.2625	12.4683	12.0804	11.7467	13.0363
1633	AT2G02780	AT2G02780	Leucine-rich repeat protein kinase family protein	NM_126333	-	1	D2	1	0	-1.91792	-2.59292	-2.78625	0	0.318021	-0.527396	-1.165	0	-0.874271	-1.27969	-1.6299	9.4	7.48208	6.80708	6.61375	9.52552	9.84354	8.99812	8.36052	8.99948	8.12521	7.71979	7.36958	9.67417	9.12583	7.47625	7.48792	6.81125	6.80292	6.57542	6.65208	9.71979	9.33125	10.1517	9.53542	9.00583	8.99042	8.84333	7.87771	8.96729
1653	AT2G46930	PAE3	PAE3	PAE3	-	1	D2	1	0	-1.58083	-2.54115	-2.77802	0	-0.557604	-1.62542	-2.08062	0	-1.21448	-1.53812	-1.79937	11.4121	9.83125	8.87094	8.63406	11.341	10.7834	9.71562	9.26042	11.2283	10.0139	9.69021	9.42896	11.4825	11.3417	9.8025	9.86	9.08271	8.65917	8.63375	8.63438	11.49	11.1921	10.8244	10.7425	9.78542	9.64583	9.54896	8.97188	11.1246
1686	AT3G24520	AT-HSFC1	heat shock transcription factor C1	NM_113363	HSF	1	D2	1	0	-1.87531	-2.50469	-2.78865	0	1.69563	2.4076	2.50021	0	-1.30812	-0.0467708	-0.0728125	8.18667	6.31135	5.68198	5.39802	7.88063	9.57625	10.2882	10.3808	7.81865	6.51052	7.77187	7.74583	8.52542	7.84792	6.35042	6.27229	5.52792	5.83604	5.35375	5.44229	7.70833	8.05292	9.60792	9.54458	10.1438	10.4327	10.5358	10.2258	8.2075
1692	AT5G08330	ATTCP21	AtTCP21	AtTCP21	TCP	1	D2	1	0	-1.35792	-2.32438	-2.83396	0	-0.239687	-0.970208	-1.17083	0	-0.688125	-0.911354	-1.22115	13.2615	11.9035	10.9371	10.4275	13.0464	12.8067	12.0761	11.8755	13.016	12.3279	12.1047	11.7949	13.46	13.0629	11.7025	12.1046	10.8329	11.0412	10.2988	10.5563	13.0744	13.0183	12.785	12.8283	12.0844	12.0679	11.9275	11.8235	13.1575
1696	AT2G45190	AFO	Plant-specific transcription factor YABBY family protein	NM_130082	YABBY	1	D2	1	0	-1.8699	-2.51667	-2.76531	0	-0.567396	-0.592083	-0.884479	0	-1.32917	-1.31062	-1.63646	12.1518	10.2819	9.6351	9.38646	11.7653	11.1979	11.1732	10.8808	11.9854	10.6562	10.6748	10.349	12.2827	12.0208	10.1333	10.4304	9.66437	9.60583	9.68917	9.08375	12.0931	11.4375	11.335	11.0608	11.2535	11.0929	11.0583	10.7033	12.1108
1697	AT1G52220	CURT1C	CURT1C	CURT1C	-	1	D2	1	0	-1.53719	-2.41333	-2.80938	0	-0.883542	-1.42385	-1.98292	0	-1.37521	-1.72281	-2.08021	15.3467	13.8095	12.9333	12.5373	15.2944	14.4108	13.8705	13.3115	15.4227	14.0475	13.6999	13.3425	15.3867	15.3067	13.7452	13.8737	12.8812	12.9854	12.6025	12.4721	15.3867	15.2021	14.4304	14.3912	13.7802	13.9608	13.3208	13.3021	15.4642
1698	AT2G38970	AT2G38970	Zinc finger (C3HC4-type RING finger) family protein	NM_179975	-	1	D2	1	0	-1.71625	-2.50823	-2.7599	0	-0.791979	-1.27208	-1.67333	0	-1.11083	-1.4349	-1.80479	10.6377	8.92146	8.12948	7.87781	10.5667	9.77469	9.29458	8.89333	10.2619	9.15104	8.82698	8.45708	10.9079	10.3675	8.98625	8.85667	8.14646	8.1125	7.97312	7.7825	10.7275	10.4058	9.84292	9.70646	9.26542	9.32375	9.06042	8.72625	10.235
1700	AT1G20340	DRT112	Cupredoxin superfamily protein	NM_101885	-	1	D2	1	0	-1.37635	-2.40635	-2.78031	0	-0.862396	-1.46042	-1.94854	0	-0.975833	-1.45448	-1.93781	14.8044	13.428	12.398	12.0241	14.806	13.9436	13.3456	12.8575	14.8086	13.8328	13.3542	12.8708	14.8123	14.7965	13.23	13.626	12.2721	12.524	12.009	12.0392	14.8012	14.8108	13.9738	13.9135	13.33	13.3613	12.8317	12.8833	14.8079
1715	AT4G34790	SAUR3	SAUR3	SAUR3	-	1	D2	1	0	-1.3226	-2.72542	-2.5274	0	0.231354	-0.50125	-0.863333	0	0.249688	0.0130208	-1.16302	8.77031	7.44771	6.0449	6.24292	7.26885	7.50021	6.7676	6.40552	8.71781	8.9675	8.73083	7.55479	9.06042	8.48021	7.67458	7.22083	6.01479	6.075	6.39333	6.0925	7.21021	7.3275	7.50583	7.49458	6.67812	6.85708	6.49208	6.31896	9.12354
1723	AT1G32550	FDC1	2Fe-2S ferredoxin-like superfamily protein	NM_001160917	-	1	D2	1	0	-1.79094	-2.57292	-2.67667	0	-1.21917	-1.60958	-1.85604	0	-1.8176	-1.85927	-2.03635	11.3896	9.59865	8.81667	8.71292	11.2417	10.0225	9.63208	9.38563	11.4958	9.67823	9.63656	9.45948	11.4092	11.37	9.69208	9.50521	9.01708	8.61625	8.63375	8.79208	11.2383	11.245	10.1113	9.93375	9.56167	9.7025	9.53958	9.23167	11.5371
1726	AT1G74530	AT1G74530	unknown protein; Has 49 Blast hits to 49 proteins in 19 species: Archae - 0; Bacteria - 0; Metazoa - 0; Fungi - 0; Plants - 47; Viruses - 0; Other Eukaryotes - 2 (source: NCBI BLink).	NM_106113	-	1	D2	1	0	-1.77792	-2.35958	-2.85344	0	-0.667708	-1.19844	-1.52906	0	-1.5451	-1.47844	-1.73542	11.6356	9.85771	9.27604	8.78219	11.3519	10.6842	10.1534	9.82281	11.5	9.9549	10.0216	9.76458	11.7467	11.5246	10.1896	9.52583	9.40125	9.15083	8.82167	8.74271	11.4083	11.2954	10.8146	10.5538	10.0881	10.2188	10.2054	9.44021	11.5258
1727	AT3G46550	SOS5	Fasciclin-like arabinogalactan family protein	NM_114522	-	1	D2	1	0	-1.58156	-2.50042	-2.71958	0	-0.610625	-1.53927	-1.98208	0	-0.847812	-1.58312	-1.83302	12.9558	11.3743	10.4554	10.2363	13.2558	12.6452	11.7166	11.2737	12.9456	12.0978	11.3625	11.1126	12.9858	12.9258	11.5079	11.2406	10.4621	10.4488	10.2371	10.2354	13.3729	13.1387	12.7025	12.5879	11.7602	11.6729	11.2942	11.2533	12.9117
1728	AT4G05090	AT4G05090	Inositol monophosphatase family protein	NM_116748	-	1	D2	1	0	-1.70719	-2.57229	-2.66937	0	-0.541562	-1.34896	-1.70083	0	-1.22687	-1.59073	-1.74333	11.5877	9.88052	9.01542	8.91833	11.329	10.7874	9.98	9.62813	11.4024	10.1755	9.81167	9.65906	11.6308	11.5446	9.83437	9.92667	8.99667	9.03417	8.94125	8.89542	11.4658	11.1921	10.7723	10.8025	9.97292	9.98708	9.785	9.47125	11.396
1763	AT5G49215	AT5G49215	Pectin lyase-like superfamily protein	NM_148104	-	1	D2	1	0	-1.77448	-2.42677	-2.75198	0	-0.254896	-1.31167	-1.96375	0	-0.545208	-1.22562	-1.43292	11.0484	9.27396	8.62167	8.29646	11.4733	11.2184	10.1617	9.50958	10.7879	10.2427	9.56229	9.355	11.1192	10.9777	9.2425	9.30542	8.61625	8.62708	8.14375	8.44917	11.5675	11.3792	11.2015	11.2354	10.1438	10.1796	9.57	9.44917	10.6271
1783	AT1G60000	AT1G60000	RNA-binding (RRM/RBD/RNP motifs) family protein	NM_179500	-	1	D2	1	0	-1.56229	-2.45531	-2.67125	0	-1.55604	-1.75844	-1.78042	0	-1.41875	-1.52	-1.81708	13.0965	11.5342	10.6411	10.4252	13.2015	11.6454	11.443	11.421	13.0967	11.6779	11.5767	11.2796	13.0908	13.1021	11.4775	11.5908	10.5373	10.745	10.3696	10.4808	13.2513	13.1517	11.7121	11.5787	11.4419	11.4442	11.4744	11.3677	13.1575
1790	AT5G06670	AT5G06670	P-loop containing nucleoside triphosphate hydrolases superfamily protein	NM_120750	-	1	D2	1	0	-1.845	-2.50198	-2.64646	0	-0.787083	-1.26688	-1.39635	0	-0.971875	-1.24427	-1.46885	10.751	8.90604	8.24906	8.10458	10.5388	9.75167	9.27187	9.1424	10.5724	9.60052	9.32813	9.10354	10.8637	10.6383	9.08208	8.73	8.23375	8.26437	8.03667	8.1725	10.7275	10.35	9.92083	9.5825	9.41292	9.13083	9.26875	9.01604	10.5213
1793	AT4G24810	AT4G24810	Protein kinase superfamily protein	NM_001036632	-	1	D2	1	0	-1.92156	-2.50865	-2.63437	0	-1.32479	-1.63719	-1.85917	0	-1.605	-1.71083	-1.76542	12.2332	10.3117	9.72458	9.59885	12.0783	10.7535	10.4411	10.2192	12.3094	10.7044	10.5985	10.544	12.2827	12.1837	10.3283	10.295	9.82417	9.625	9.49437	9.70333	12.1346	12.0221	10.8513	10.6558	10.5167	10.3656	10.4621	9.97625	12.5175
1796	AT1G13250	GATL3	galacturonosyltransferase-like 3	NM_101196	-	1	D2	1	0	-1.66958	-2.72896	-2.39354	0	0.464375	-0.529271	-1.27573	0	-0.45625	-1.42823	-2.16208	10.4375	8.76792	7.70854	8.04396	10.6083	11.0727	10.0791	9.3326	10.1965	9.74021	8.76823	8.03438	10.5604	10.3146	8.7725	8.76333	7.81458	7.6025	8.26708	7.82083	10.8221	10.3946	11.2508	10.8946	10.4215	9.73667	9.73083	8.93437	9.88542
1798	AT2G20290	XIG	myosin-like protein XIG	NM_127588	-	1	D2	1	0	-1.74354	-2.43635	-2.69031	0	-0.426458	-1.22708	-1.45906	0	-1.44687	-1.49312	-1.49677	10.2522	8.50865	7.81583	7.56188	9.99812	9.57167	8.77104	8.53906	10.0302	8.58333	8.53708	8.53344	10.3131	10.1913	8.66729	8.35	7.99917	7.6325	7.3625	7.76125	10.0775	9.91875	9.63625	9.50708	8.74583	8.79625	8.71458	8.36354	9.99083
1804	AT5G51110	AT5G51110	Transcriptional coactivator/pterin dehydratase	NM_124490	-	1	D2	1	0	-1.7001	-2.49042	-2.64094	0	-1.86729	-1.78479	-2.03937	0	-1.35833	-1.37938	-1.535	13.7237	12.0236	11.2333	11.0828	13.7671	11.8998	11.9823	11.7277	13.7006	12.3423	12.3212	12.1656	13.6988	13.7487	12.0306	12.0167	11.2346	11.2321	11.1988	10.9669	13.789	13.7452	11.9004	11.8992	11.9796	11.985	11.8987	11.5567	13.7233
1820	AT3G53100	AT3G53100	GDSL-like Lipase/Acylhydrolase superfamily protein	NM_115170	-	1	D2	1	0	-1.22396	-2.2675	-2.7101	0	-0.22125	-0.288646	-0.318229	0	-1.1399	-0.893021	-1.39896	10.1004	8.87646	7.83292	7.39031	9.9851	9.76385	9.69646	9.66688	9.76219	8.62229	8.86917	8.36323	10.3596	9.84125	9.03167	8.72125	7.90042	7.76542	7.00917	7.77146	10.2119	9.75833	9.69458	9.83313	9.61292	9.78	9.93417	9.39958	9.92854
1861	AT5G10690	AT5G10690	pentatricopeptide (PPR) repeat-containing protein / CBS domain-containing protein	NM_121106	-	1	D2	1	0	-1.79208	-2.48917	-2.56979	0	-1.26031	-1.38927	-1.75542	0	-1.42135	-1.65125	-1.88031	12.3354	10.5433	9.84625	9.76562	12.3651	11.1048	10.9758	10.6097	12.3677	10.9464	10.7165	10.4874	12.4092	12.2617	10.5783	10.5083	10.0233	9.66917	9.71458	9.81667	12.5267	12.2035	11.2208	10.9887	11.0437	10.9079	10.8227	10.3967	12.4617
1863	AT1G56720	AT1G56720	Protein kinase superfamily protein	NM_202312	-	1	D2	1	0	-1.10604	-2.3151	-2.61385	0	0.440729	-0.0416667	-0.726146	0	-0.595521	-1.03479	-1.64792	12.0168	10.9107	9.70167	9.40292	11.9948	12.4355	11.9531	11.2686	11.9523	11.3568	10.9175	10.3044	12.0517	11.9819	10.6306	11.1908	9.55708	9.84625	9.43833	9.3675	12.1925	11.7971	12.4873	12.3837	11.9381	11.9681	11.284	11.2533	12.0013
1865	AT1G26150	PERK10	proline-rich extensin-like receptor kinase 10	NM_102380	-	1	D2	1	0	-1.78667	-2.20719	-2.80229	0	-0.884479	-1.29469	-1.53521	0	-1.53656	-1.68385	-1.41427	14.2896	12.5029	12.0824	11.4873	14.2178	13.3333	12.9231	12.6826	14.3784	12.8419	12.6946	12.9642	14.3617	14.2175	12.3304	12.6754	11.9156	12.2492	11.2279	11.7467	14.1898	14.2458	13.22	13.4467	12.9133	12.9329	12.6408	12.7244	14.4775
1902	AT4G27595	AT4G27595	Plant protein of unknown function (DUF827)	NM_148378	-	1	D2	1	0	-1.8076	-2.3275	-2.64656	0	-0.202917	0.41875	-0.984583	0	-1.02344	-0.964062	-1.24365	9.60271	7.7951	7.27521	6.95615	9.56167	9.35875	9.98042	8.57708	9.39719	8.37375	8.43313	8.15354	9.835	9.37042	8.06208	7.52813	7.57833	6.97208	6.73167	7.18063	9.80208	9.32125	9.49042	9.22708	9.16833	10.7925	8.9725	8.18167	9.50021
1914	AT2G29180	AT2G29180	unknown protein; FUNCTIONS IN: molecular_function unknown; INVOLVED IN: biological_process unknown; LOCATED IN: chloroplast thylakoid membrane; EXPRESSED IN: 23 plant structures; EXPRESSED DURING: 13 growth stages; Has 34 Blast hits to 33 proteins in 16 species: Archae - 0; Bacteria - 0; Metazoa - 0; Fungi - 0; Plants - 33; Viruses - 0; Other Eukaryotes - 1 (source: NCBI BLink).	NM_128474	-	1	D2	1	0	-1.56969	-2.31927	-2.62219	0	-1.46365	-1.75719	-1.68573	0	-1.28917	-1.34917	-1.68104	12.6905	11.1208	10.3712	10.0683	12.7184	11.2548	10.9612	11.0327	12.8825	11.5933	11.5333	11.2015	12.7323	12.6487	10.9375	11.3042	10.2937	10.4488	10.0883	10.0483	12.7235	12.7133	11.385	11.1246	10.9546	10.9679	11.2083	10.8571	13
1932	AT4G24750	AT4G24750	Rhodanese/Cell cycle control phosphatase superfamily protein	NM_118608	-	1	D2	1	0	-1.47333	-2.31844	-2.59344	0	-0.821354	-1.5649	-1.69677	0	-1.07594	-1.47229	-1.58625	12.3987	10.9254	10.0803	9.80531	12.4216	11.6002	10.8567	10.7248	12.4267	11.3507	10.9544	10.8404	12.42	12.3775	10.8642	10.9867	10.0831	10.0775	9.66542	9.94521	12.4654	12.3777	11.5592	11.6412	10.6083	11.105	10.7554	10.6942	12.4208
1938	AT1G77060	AT1G77060	Phosphoenolpyruvate carboxylase family protein	NM_106356	-	1	D2	1	0	-1.63437	-2.56781	-2.36604	0	-0.443438	-0.77	-1.07771	0	-1.12531	-0.975417	-1.18698	11.1015	9.46708	8.53365	8.73542	10.7256	10.2822	9.95562	9.64792	10.8093	9.68396	9.83385	9.62229	11.1921	11.0108	9.595	9.33917	8.78042	8.28688	8.98583	8.485	10.9071	10.5442	10.3329	10.2315	9.915	9.99625	10.0988	9.19708	10.7933
1943	AT4G22756	SMO1-2	sterol C4-methyl oxidase 1-2	NM_118404	-	1	D2	1	0	-0.935521	-2.27937	-2.50927	0	-0.266875	-0.879062	-1.4925	0	-0.183854	-0.690833	-1.2549	11.2385	10.303	8.95917	8.72927	11.0648	10.7979	10.1857	9.57229	11.0278	10.844	10.337	9.77292	11.3146	11.1625	10.236	10.37	8.97375	8.94458	8.71583	8.74271	11.2875	10.8421	10.7933	10.8025	10.0881	10.2833	9.52875	9.61583	10.8887
1956	AT1G74690	IQD31	IQ-domain 31	NM_106127	-	1	D2	1	0	-0.893021	-2.22542	-2.51146	0	-0.103854	-1.18208	-1.71271	0	-0.299479	-1.08854	-1.60833	11.7985	10.9055	9.57313	9.28708	11.9419	11.838	10.7598	10.2292	11.6615	11.362	10.5729	10.0531	11.7567	11.8404	10.7944	11.0167	9.63625	9.51	9.24667	9.3275	11.9842	11.8996	11.8444	11.8317	10.995	10.5246	10.2754	10.1829	11.5171
1966	AT5G21920	ATYLMG2	ATYLMG2	ATYLMG2	-	1	D2	1	0	-1.60802	-2.49552	-2.40833	0	-1.08812	-1.69646	-1.77292	0	-0.927292	-1.30594	-1.53562	13.4241	11.816	10.9285	11.0157	13.2733	12.1852	11.5769	11.5004	13.0329	12.1056	11.727	11.4973	13.3867	13.4615	11.7242	11.9079	10.9329	10.9242	10.9652	11.0663	13.3429	13.2037	12.3304	12.04	11.5529	11.6008	11.5371	11.4637	12.8131
1969	AT3G49290	ABIL2	ABL interactor-like protein 2	NM_114788	-	1	D2	1	0	-1.63656	-2.37031	-2.525	0	-0.192604	-0.835625	-1.18	0	-1.12656	-1.12292	-1.11271	11.6447	10.0081	9.27437	9.11969	11.2071	11.0145	10.3715	10.0271	11.525	10.3984	10.4021	10.4123	11.7754	11.514	9.97	10.0463	9.245	9.30375	9.10333	9.13604	11.1508	11.2633	11.0402	10.9887	10.4012	10.3417	10.1083	9.94583	11.6296
1988	AT3G62390	TBL6	TBL6	TBL6	-	1	D2	1	0	-1.66552	-2.30594	-2.56917	0	-0.563542	-1.11615	-1.04427	0	-1.39552	-1.13594	-1.29615	9.68198	8.01646	7.37604	7.11281	9.40396	8.84042	8.28781	8.35969	9.67219	8.27667	8.53625	8.37604	9.77063	9.59333	8.10667	7.92625	7.44792	7.30417	6.91229	7.31333	9.61729	9.19063	9.03042	8.65042	8.495	8.08062	8.63292	8.08646	9.67896
1992	AT5G47110	LIL3:2	LIL3:2	LIL3:2	-	1	D2	1	0	-1.28479	-2.21125	-2.58104	0	-0.829583	-1.16958	-1.25542	0	-0.984896	-1.0074	-1.0326	13.8633	12.5785	11.6521	11.2823	13.9581	13.1285	12.7885	12.7027	13.9878	13.0029	12.9804	12.9552	13.9542	13.7725	12.5183	12.6387	11.5087	11.7954	11.2908	11.2737	14.0596	13.8567	13.16	13.0971	12.7958	12.7812	12.6225	12.7829	14.0808
1994	AT4G35920	MCA1	PLAC8 family protein	NM_119759	-	1	D2	1	0	-1.8424	-2.28802	-2.58583	0	-0.688125	-1.50781	-1.56167	0	-1.44906	-1.43906	-1.755	11.9894	10.147	9.70135	9.40354	12.1377	11.4496	10.6299	10.576	11.9205	10.4715	10.4815	10.1655	11.9383	12.0404	10.1498	10.1442	9.65542	9.74729	9.32875	9.47833	12.2021	12.0733	11.5258	11.3733	10.865	10.3948	10.7462	10.4058	11.8294
1997	AT2G34560	ATCCP1	AtCCP1	AtCCP1	-	1	D2	1	0	-1.61219	-2.32292	-2.53917	0	-0.188125	-0.646042	-1.12542	0	-1.30042	-1.33979	-1.73813	12.3481	10.7359	10.0252	9.80896	12.5444	12.3562	11.8983	11.419	12.1946	10.8942	10.8548	10.4565	12.4092	12.2871	10.5879	10.884	10.0233	10.0271	9.8925	9.72542	12.6888	12.4	12.3892	12.3233	11.9271	11.8696	11.5071	11.3308	12.1542
2021	AT4G32880	ATHB-8	homeobox gene 8	NM_119441	HD-ZIP	1	D2	1	0	-1.31927	-2.10917	-2.61458	0	0.902292	0.158333	-0.0754167	0	-0.234583	-0.213646	-0.613021	10.241	8.92177	8.13187	7.62646	10.0762	10.9785	10.2346	10.0008	9.86135	9.62677	9.64771	9.24833	10.6075	9.87458	9.34792	8.49563	8.31125	7.9525	7.575	7.67792	10.2533	9.89917	11.0625	10.8946	10.4729	9.99625	10.3858	9.61583	10.0346
2050	AT5G35790	G6PD1	glucose-6-phosphate dehydrogenase 1	NM_122970	-	1	D2	1	0	-1.59802	-2.29552	-2.49552	0	-0.947292	-1.05813	-1.47146	0	-1.19583	-1.25854	-1.60302	13.5073	11.9093	11.2118	11.0118	13.5491	12.6018	12.4909	12.0776	13.3885	12.1927	12.13	11.7855	13.4833	13.5312	11.7783	12.0402	11.1296	11.294	11.0667	10.9569	13.5585	13.5396	12.5831	12.6204	12.3902	12.5917	12.1946	11.9606	13.3421
2058	AT3G15190	PRPS20	PRPS20	PRPS20	-	1	D2	1	0	-1.4175	-2.32604	-2.44281	0	-0.932917	-1.39896	-1.62365	0	-0.90625	-1.3024	-1.52625	13.8698	12.4523	11.5437	11.427	13.834	12.901	12.435	12.2103	13.6642	12.7579	12.3618	12.1379	13.9454	13.7942	12.3	12.6046	11.5979	11.4896	11.3869	11.4671	13.9496	13.7183	12.9033	12.8987	12.43	12.44	12.2527	12.1679	13.67
2073	AT5G18240	MYR1	myb-related protein 1	NM_121829	G2-like	1	D2	1	0	-1.37937	-2.34542	-2.41385	0	-0.246979	-0.286667	-0.794896	0	-0.374167	-0.303333	-0.948542	12.92	11.5406	10.5746	10.5061	12.4707	12.2237	12.1841	11.6758	12.681	12.3069	12.3777	11.7325	13.015	12.825	11.5192	11.5621	10.6788	10.4704	10.3985	10.6137	12.4563	12.4852	12.2979	12.1496	12.2002	12.1679	11.6508	11.7008	12.7575
2157	AT1G63470	AHL5	AHL5	AHL5	-	1	D2	1	0	-1.40979	-2.2251	-2.43552	0	-0.48875	-1.17583	-1.22229	0	-1.10177	-1.27594	-1.55	11.1578	9.74802	8.93271	8.72229	11.1406	10.6519	9.96479	9.91833	11.1375	10.0357	9.86156	9.5875	11.1635	11.1521	9.76083	9.73521	8.88667	8.97875	8.6525	8.79208	11.265	11.0162	10.5612	10.7425	9.96208	9.9675	10.0479	9.78875	11.1642
2171	AT5G44600	AT5G44600	S-adenosyl-L-methionine-dependent methyltransferases superfamily protein	NM_123827	-	1	D2	1	0	-1.54583	-2.405	-2.25583	0	-0.911146	-1.65583	-1.8575	0	-1.16688	-1.41677	-1.52135	10.3285	8.78271	7.92354	8.07271	10.2368	9.32563	8.58094	8.37927	10.1896	9.02271	8.77281	8.66823	10.4223	10.2348	8.82333	8.74208	8.04875	7.79833	8.14375	8.00167	10.3635	10.11	9.30458	9.34667	8.64438	8.5175	8.42792	8.33062	10.1717
2176	AT3G08600	AT3G08600	Protein of unknown function (DUF1191)	NM_111694	-	1	D2	1	0	-1.12917	-2.22708	-2.37219	0	0.0009375	-1.06333	-1.97417	0	-0.362708	-0.976458	-1.40323	11.7939	10.6647	9.56677	9.42167	11.9121	11.913	10.8487	9.93792	11.5362	11.1735	10.5598	10.133	11.9173	11.6704	10.6306	10.6988	9.73	9.40354	9.48583	9.3575	12.1925	11.6317	11.984	11.8421	10.905	10.7925	10.1471	9.72875	11.6179
2196	AT1G69040	ACR4	ACT domain repeat 4	NM_202378	-	1	D2	1	0	-1.69063	-2.22458	-2.40292	0	-0.07875	-0.806667	-1.12271	0	-0.09875	-0.123229	-0.420104	11.2063	9.51562	8.98167	8.80333	10.8533	10.7746	10.0467	9.73062	11.0469	10.9481	10.9236	10.6268	11.3792	11.0333	9.68083	9.35042	8.84667	9.11667	8.76333	8.84333	10.8329	10.8737	10.8737	10.6754	9.94292	10.1504	10.0121	9.44917	11.2479
2223	AT5G55480	SVL1	SHV3-like 1	NM_124930	-	1	D2	1	0	-1.46104	-2.10427	-2.46094	0	0.524792	-0.993437	-1.59052	0	-0.347292	-1.10094	-1.48688	10.8024	9.34135	8.69812	8.34146	11.2566	11.7814	10.2631	9.66604	10.5446	10.1973	9.44365	9.05771	10.9758	10.629	9.54854	9.13417	8.83667	8.55958	8.44958	8.23333	11.6204	10.8927	11.984	11.5787	10.6717	9.85458	9.945	9.38708	10.5092
2234	AT5G59770	AT5G59770	Protein-tyrosine phosphatase-like, PTPLA	NM_125369	-	1	D2	1	0	-1.53677	-2.2525	-2.335	0	-1.62302	-1.56208	-1.59	0	-2.06646	-2.03708	-2.03083	11.4676	9.93083	9.2151	9.1326	11.2737	9.65073	9.71167	9.68375	11.6319	9.56542	9.59479	9.60104	11.4523	11.4829	9.8825	9.97917	9.22333	9.20688	9.05146	9.21375	11.3858	11.1617	9.64604	9.65542	9.66417	9.75917	9.75167	9.61583	11.6825
2246	AT4G32330	AT4G32330	TPX2 (targeting protein for Xklp2) protein family	NM_001125622	-	1	D2	1	0	-1.1749	-2.03531	-2.4426	0	-0.530729	-0.994583	-1.36958	0	-0.793229	-1.25365	-1.51479	14.4706	13.2957	12.4353	12.028	14.3683	13.8376	13.3738	12.9988	14.4246	13.6314	13.1709	12.9098	14.4396	14.5017	13.1554	13.436	12.3754	12.4952	11.8635	12.1925	14.3362	14.4004	13.8052	13.87	13.4375	13.31	12.9644	13.0331	14.335
2254	AT2G28310	AT2G28310	Protein of unknown function (DUF707)	NM_179787	-	1	D2	1	0	-1.21625	-2.10792	-2.3999	0	-0.241667	-0.967917	-1.12958	0	-0.703125	-1.09708	-1.27427	12.8079	11.5917	10.7	10.408	12.6758	12.4342	11.7079	11.5463	12.6115	11.9083	11.5144	11.3372	12.815	12.8008	11.5192	11.6642	10.62	10.78	10.2119	10.6042	12.7012	12.6504	12.4296	12.4388	11.7846	11.6312	11.6096	11.4829	12.4892
2264	AT1G33080	AT1G33080	MATE efflux family protein	NM_202226	-	1	D2	1	0	-1.68844	-2.30219	-2.2524	0	-1.1001	-1.10771	-1.09042	0	-1.64979	-1.05396	-1.30167	11.5234	9.835	9.22125	9.27104	11.3938	10.2936	10.286	10.3033	11.6058	9.95604	10.5519	10.3042	11.6498	11.3971	9.99208	9.67792	8.97375	9.46875	9.06375	9.47833	11.4083	11.3792	10.3558	10.2315	10.2888	10.2833	10.4092	10.1975	11.7029
2272	AT1G14840	ATMAP70-4	microtubule-associated proteins 70-4	NM_101353	-	1	D2	1	0	-1.50083	-2.11771	-2.41688	0	-0.372813	-1.14521	-1.37104	0	-0.488854	-0.730625	-0.796458	11.4244	9.92354	9.30667	9.0075	11.4413	11.0684	10.296	10.0702	11.2898	10.8009	10.5592	10.4933	11.4413	11.4075	9.70292	10.1442	9.245	9.36833	8.85542	9.15958	11.5779	11.3046	11.0962	11.0406	10.3733	10.2188	10.0479	10.0925	11.2867
2274	AT2G32440	KAO2	ent-kaurenoic acid hydroxylase 2	NM_128803	-	1	D2	1	0	-1.63646	-2.02302	-2.50667	0	-0.796458	-0.644583	-0.621875	0	-1.61208	-1.26115	-1.29542	11.1346	9.49812	9.11156	8.62792	10.7735	9.97708	10.129	10.1517	11.1417	9.52958	9.88052	9.84625	11.2358	11.0333	9.595	9.40125	9.07229	9.15083	8.37125	8.88458	10.7733	10.7737	10.0567	9.8975	10.0683	10.1896	10.4092	9.89417	11.1933
2282	AT1G26810	GALT1	galactosyltransferase1	NM_102445	-	1	D2	1	0	-1.4699	-2.28875	-2.25823	0	-0.0505208	-0.951771	-1.68469	0	-0.697812	-1.25271	-1.64375	11.1918	9.72188	8.90302	8.93354	11.2234	11.1729	10.2717	9.53875	11.145	10.4472	9.89229	9.50125	11.2027	11.1808	9.605	9.83875	8.89979	8.90625	9.06375	8.80333	11.2758	11.171	11.1833	11.1625	10.3358	10.2075	9.63729	9.44021	11.0279
2307	AT1G10380	AT1G10380	Putative membrane lipoprotein	NM_100912	-	1	D2	1	0	-0.874271	-2.01562	-2.34188	0	-0.0166667	-0.650833	-0.918437	0	-0.373542	-0.565417	-1.48667	10.6631	9.78885	8.6475	8.32125	10.6729	10.6562	10.0221	9.75448	10.299	9.92542	9.73354	8.81229	10.7283	10.5979	9.93292	9.64479	8.74875	8.54625	8.41792	8.22458	10.7921	10.5538	10.6271	10.6854	10.2971	9.74708	9.84521	9.66375	10.1971
2320	AT1G44780	AT1G44780	CONTAINS InterPro DOMAIN/s: Histone chaperone domain CHZ (InterPro:IPR019098); BEST Arabidopsis thaliana protein match is: unknown protein (TAIR:AT4G08310.1); Has 18105 Blast hits to 11200 proteins in 808 species: Archae - 37; Bacteria - 1195; Metazoa - 7724; Fungi - 1727; Plants - 674; Viruses - 183; Other Eukaryotes - 6565 (source: NCBI BLink).	NM_103559	-	1	D2	1	0	-1.31594	-2.16896	-2.32094	0	-0.08	-0.69625	-0.853854	0	-0.987917	-0.622292	-0.534792	9.71823	8.40229	7.54927	7.39729	9.4151	9.3351	8.71885	8.56125	9.55396	8.56604	8.93167	9.01917	9.85521	9.58125	8.81375	7.99083	7.6	7.49854	7.25958	7.535	9.31458	9.51562	9.50104	9.16917	8.40708	9.03063	8.92167	8.20083	9.59187
2322	AT1G51700	ADOF1	DOF zinc finger protein 1	NM_104048	Dof	1	D2	1	0	-1.63823	-2.22219	-2.2875	0	-0.814688	-0.954375	-1.12875	0	-0.940208	-1.07531	-1.46219	13.1543	11.516	10.9321	10.8668	13.0616	12.2469	12.1072	11.9328	13.0859	12.1457	12.0106	11.6238	13.1419	13.1667	11.7587	11.2733	10.8533	11.0108	10.9375	10.796	13.085	13.0381	12.3588	12.135	12.2112	12.0031	12.0421	11.8235	13.2238
2332	AT5G65440	AT5G65440	unknown protein; INVOLVED IN: biological_process unknown; LOCATED IN: plasma membrane; EXPRESSED IN: 22 plant structures; EXPRESSED DURING: 13 growth stages; BEST Arabidopsis thaliana protein match is: unknown protein (TAIR:AT4G24610.1); Has 30201 Blast hits to 17322 proteins in 780 species: Archae - 12; Bacteria - 1396; Metazoa - 17338; Fungi - 3422; Plants - 5037; Viruses - 0; Other Eukaryotes …	NM_001126032	-	1	D2	1	0	-0.678229	-2.04802	-2.25938	0	0.64125	-0.569792	-1.10375	0	0.191667	-0.553854	-0.742708	11.7111	11.0329	9.66313	9.45177	11.7173	12.3585	11.1475	10.6135	11.4258	11.6175	10.872	10.6831	11.9173	11.505	11.1179	10.9479	9.81625	9.51	9.30625	9.59729	11.7579	11.6767	12.4296	12.2875	11.3033	10.9917	10.8133	10.4138	11.4637
2342	AT1G27210	AT1G27210	ARM repeat superfamily protein	NM_102483	-	1	D2	1	0	-1.16427	-2.19656	-2.26385	0	0.232917	-0.898854	-1.54437	0	-0.0827083	-0.926875	-1.47042	11.4714	10.3071	9.27479	9.2075	11.2544	11.4873	10.3555	9.71	11.1747	11.092	10.2478	9.70427	11.7242	11.2185	10.3404	10.2737	9.29417	9.25542	9.22708	9.18792	11.3575	11.1512	11.6013	11.3733	10.3583	10.3527	9.93417	9.48583	11.3581
2367	AT1G80050	APT2	adenine phosphoribosyl transferase 2	NM_106654	-	1	D2	1	0	-1.63073	-2.09427	-2.36448	0	-1.84917	-1.6426	-1.25927	0	-1.37208	-0.324792	-0.265729	10.4791	8.84833	8.38479	8.11458	10.655	8.80583	9.0124	9.39573	10.4159	9.04385	10.0911	10.1502	10.4223	10.5358	9.11	8.58667	8.51708	8.2525	7.99583	8.23333	10.68	10.63	8.72833	8.88333	8.99417	9.03063	9.54896	9.2425	10.4731
2376	AT4G24770	RBP31	31-kDa RNA binding protein	NM_118610	-	1	D2	1	0	-0.972604	-1.96292	-2.34156	0	-0.893333	-1.65833	-1.57635	0	-0.611562	-0.871875	-1.01583	13.8469	12.8743	11.884	11.5053	13.8954	13.0021	12.2371	12.3191	13.8556	13.2441	12.9838	12.8398	13.8996	13.7942	12.7035	13.045	11.8683	11.8996	11.455	11.5556	13.9342	13.8567	13.0483	12.9558	12.2112	12.2629	12.4435	12.1946	13.9288
2395	AT1G60700	AT1G60700	SMAD/FHA domain-containing protein	NM_104753	-	1	D2	1	0	-1.21417	-2.05438	-2.32479	0	-0.165417	-0.878542	-0.886771	0	-0.834167	-0.732083	-1.05292	9.36708	8.15292	7.31271	7.04229	9.11021	8.94479	8.23167	8.22344	9.16042	8.32625	8.42833	8.1075	9.44167	9.2925	8.21208	8.09375	7.29083	7.33458	6.92458	7.16	9.1225	9.09792	9.07875	8.81083	8.25583	8.2075	8.48563	7.96125	9.19271
2409	AT2G40530	AT2G40530	unknown protein; FUNCTIONS IN: molecular_function unknown; INVOLVED IN: biological_process unknown; LOCATED IN: endomembrane system; EXPRESSED IN: leaf apex, inflorescence meristem, petal, flower; EXPRESSED DURING: 4 anthesis, petal differentiation and expansion stage; Has 5 Blast hits to 5 proteins in 2 species: Archae - 0; Bacteria - 0; Metazoa - 0; Fungi - 0; Plants - 5; Viruses - 0; Other Euk…	NM_129615	-	1	D2	1	0	-1.09885	-1.98823	-2.33625	0	1.03021	0.786562	0.875312	0	-0.888854	-0.0729167	-0.451875	8.94427	7.84542	6.95604	6.60802	8.31042	9.34063	9.09698	9.18573	8.72708	7.83823	8.65417	8.27521	9.18604	8.7025	8.06208	7.62875	7.05875	6.85333	6.67729	6.53875	8.33958	8.28125	9.53083	9.15042	9.09771	9.09625	9.50021	8.87125	8.94625
2427	AT1G03270	AT1G03270	CBS domain-containing protein with a domain of unknown function (DUF21)	NM_100209	-	1	D2	1	0	-1.59219	-2.20448	-2.19271	0	-0.234271	-0.947292	-1.17812	0	-0.558542	-0.605313	-1.12229	8.62208	7.0299	6.4176	6.42938	8.29083	8.05656	7.34354	7.11271	8.05656	7.49802	7.45125	6.93427	8.91208	8.33208	7.31792	6.74188	6.65208	6.18313	6.22625	6.6325	8.48333	8.09833	8.22146	7.89167	7.36625	7.32083	7.28292	6.9425	7.96542
2434	AT5G10430	AGP4	arabinogalactan protein 4	NM_121081	-	1	D2	1	0	-0.670729	-2.33198	-2.02021	0	0.811563	0.349375	-0.309583	0	0.875521	-0.207708	-2.22365	12.2225	11.5518	9.89052	10.2023	11.7098	12.5214	12.0592	11.4002	11.7358	12.6114	11.5281	9.51219	12.765	11.68	11.7898	11.3138	9.97937	9.80167	10.3775	10.0271	12.355	11.0646	12.6237	12.419	12.2188	11.8996	11.5771	11.2233	11.9121
2446	AT2G24630	ATCSLC08	Glycosyl transferase family 2 protein	NM_128024	-	1	D2	1	0	-1.14729	-2.06937	-2.26187	0	0.730729	-0.238958	-1.01281	0	-0.359375	-0.808125	-1.02021	9.86292	8.71562	7.79354	7.60104	9.66188	10.3926	9.42292	8.64906	9.47479	9.11542	8.66667	8.45458	10.1208	9.605	8.7725	8.65875	7.70875	7.87833	7.46167	7.74042	9.67875	9.645	10.3677	10.4175	9.34792	9.49792	9.00792	8.29021	9.30375
2479	AT4G20870	FAH2	fatty acid hydroxylase 2	NM_118205	-	1	D2	1	0	-1.12292	-2.06896	-2.235	0	0.31	-1.1775	-1.47562	0	-0.776458	-1.14865	-1.72094	11.3433	10.2204	9.27437	9.10833	11.4908	11.8008	10.3133	10.0152	11.2119	10.4354	10.0632	9.49094	11.4092	11.2775	10.1113	10.3296	9.2125	9.33625	9.13292	9.08375	11.5908	11.3908	11.9004	11.7012	10.8112	9.81542	10.1762	9.85417	11.1933
2482	AT4G32260	PDE334	PDE334	PDE334	-	1	D2	1	0	-1.2501	-1.97458	-2.3174	0	-0.614792	-1.11219	-1.31396	0	-0.987813	-1.0774	-1.27323	14.5566	13.3065	12.582	12.2392	14.5017	13.8869	13.3895	13.1877	14.473	13.4852	13.3956	13.1998	14.5169	14.5962	13.1769	13.436	12.5073	12.6567	12.2471	12.2312	14.5854	14.4179	13.8871	13.8867	13.3594	13.4196	13.2429	13.1325	14.5133
2502	AT2G26730	AT2G26730	Leucine-rich repeat protein kinase family protein	NM_128230	-	1	D2	1	0	-0.825833	-1.92208	-2.24521	0	0.208958	-0.6425	-0.99125	0	-0.348958	-0.725	-1.11063	12.1921	11.3663	10.27	9.94688	12.3758	12.5848	11.7333	11.3846	12.1504	11.8015	11.4254	11.0398	12.3438	12.0404	11.2875	11.445	10.3242	10.2158	10.0288	9.865	12.5267	12.225	12.6327	12.5369	11.8058	11.6608	11.495	11.2742	12.1304
2510	AT2G21590	APL4	Glucose-1-phosphate adenylyltransferase family protein	NM_001036314	-	1	D2	1	0	-1.48479	-2.08323	-2.23625	0	0.178854	-0.136458	-0.449063	0	-0.905729	-0.632292	-0.836771	9.04844	7.56365	6.96521	6.81219	8.77885	8.95771	8.6424	8.32979	8.87333	7.9676	8.24104	8.03656	9.37771	8.71917	7.71104	7.41625	7.0275	6.90292	6.61771	7.00667	8.70354	8.85417	9.02292	8.8925	8.63375	8.65104	8.64167	8.01792	8.84333
2519	AT5G22640	EMB1211	MORN (Membrane Occupation and Recognition Nexus) repeat-containing protein	NM_122170	-	1	D2	1	0	-1.24458	-1.93594	-2.3176	0	-0.953854	-1.25885	-1.30906	0	-0.688333	-1.01125	-1.0176	12.362	11.1174	10.426	10.0444	12.6141	11.6602	11.3552	11.305	12.3844	11.696	11.3731	11.3668	12.3656	12.3583	11.0248	11.21	10.3242	10.5279	9.86417	10.2246	12.6006	12.6275	11.7208	11.5996	11.3138	11.3967	11.325	11.285	12.345
2521	AT5G45020	AT5G45020	Glutathione S-transferase family protein	NM_123870	-	1	D2	1	0	-1.43875	-1.94708	-2.34146	0	-0.578229	-1.27333	-1.28823	0	-1.21542	-0.917292	-1.08875	10.2917	8.85292	8.34458	7.95021	9.9726	9.39438	8.69927	8.68437	9.97646	8.76104	9.05917	8.88771	10.3825	10.2008	8.84917	8.85667	8.33417	8.355	7.685	8.21542	10.046	9.89917	9.45333	9.33542	8.76583	8.63271	8.825	8.54375	9.955
2574	AT3G06150	AT3G06150	unknown protein; BEST Arabidopsis thaliana protein match is: unknown protein (TAIR:AT5G19060.1); Has 61 Blast hits to 59 proteins in 10 species: Archae - 0; Bacteria - 0; Metazoa - 3; Fungi - 0; Plants - 58; Viruses - 0; Other Eukaryotes - 0 (source: NCBI BLink).	NM_111490	-	1	D2	1	0	-1.39625	-2.01875	-2.23615	0	-0.480521	-1.11083	-1.47875	0	-0.736979	-0.999167	-1.2375	11.6113	10.215	9.5925	9.3751	11.5721	11.0916	10.4612	10.0933	11.5288	10.7918	10.5296	10.2912	11.6692	11.5533	10.2858	10.1442	9.63625	9.54875	9.35	9.40021	11.6204	11.5237	11.0512	11.1319	10.4621	10.4604	10.26	9.92667	11.5071
2642	AT1G78630	EMB1473	Ribosomal protein L13 family protein	NM_106510	-	1	D2	1	0	-1.10604	-1.98042	-2.17125	0	-0.750417	-1.19187	-1.26385	0	-0.579688	-0.880833	-1.09656	14.1685	13.0625	12.1881	11.9973	14.1409	13.3905	12.9491	12.8771	14.0079	13.4282	13.1271	12.9114	14.2029	14.1342	12.9767	13.1483	12.1392	12.2371	11.9233	12.0712	14.1898	14.0921	13.5306	13.2504	12.8617	13.0365	12.9317	12.8225	14.0808
2677	AT2G24060	ATIF3-2	AtIF3-2	AtIF3-2	-	1	D2	1	0	-1.4025	-2.06542	-2.10354	0	-1.24219	-1.45979	-1.4676	0	-1.20198	-1.4026	-1.32823	12.515	11.1125	10.4496	10.4115	12.5542	11.312	11.0944	11.0866	12.6146	11.4126	11.212	11.2864	12.5371	12.4929	11.0442	11.1808	10.4804	10.4187	10.3329	10.49	12.5542	12.5542	11.4073	11.2167	11.1625	11.0262	11.159	11.0142	12.6554
33	AT1G32060	PRK	phosphoribulokinase	NM_102940	-	0	D3	1	0	-2.05656	-4.65083	-5.70188	0	-1.20062	-1.96854	-2.59156	0	-1.43344	-1.9201	-2.60594	14.8921	12.8355	10.2413	9.19021	14.8623	13.6617	12.8938	12.2707	14.8839	13.4504	12.9638	12.2779	14.8804	14.9038	12.6069	13.0642	10.144	10.3385	9.41375	8.96667	14.8887	14.8358	13.7837	13.5396	12.8438	12.9437	12.4435	12.0979	14.8531
66	AT1G74670	GASA6	Gibberellin-regulated family protein	NM_106125	-	0	D3	1	0	-1.82083	-4.52292	-8.23375	0	0.321771	0.385833	0.107187	0	-0.364271	-0.963021	-2.40438	13.8781	12.0573	9.35521	5.64438	13.7175	14.0393	14.1033	13.8247	13.807	13.4427	12.844	11.4026	14.0075	13.7487	11.83	12.2846	8.92083	9.78958	5.76042	5.52833	13.8954	13.5396	14.0052	14.0733	14.1754	14.0312	13.8975	13.7519	13.9627
83	AT2G22190	TPPE	TPPE	TPPE	-	0	D3	1	0	-1.74802	-3.62219	-5.50365	0	-0.412292	-0.853958	-0.891458	0	-1.00958	-1.57188	-2.50083	11.9051	10.1571	8.28292	6.40146	12.1033	11.691	11.2494	11.2119	11.8952	10.8856	10.3233	9.39438	11.8679	11.9423	10.4375	9.87667	8.23375	8.33208	6.30083	6.50208	12.2021	12.0046	11.7308	11.6512	11.3938	11.105	11.2942	11.1296	11.9742
106	AT2G42220	AT2G42220	Rhodanese/Cell cycle control phosphatase superfamily protein	NM_129784	-	0	D3	1	0	-2.18625	-4.1251	-5.25625	0	-1.29094	-2.33354	-3.1249	0	-1.50354	-2.04635	-2.94187	13.7975	11.6113	9.6724	8.54125	13.7574	12.4665	11.4239	10.6325	13.7575	12.254	11.7111	10.8156	13.885	13.71	11.3233	11.8992	9.5975	9.74729	8.39375	8.68875	13.8785	13.6363	12.4763	12.4567	11.3317	11.516	10.62	10.645	13.8567
133	AT3G16370	AT3G16370	GDSL-like Lipase/Acylhydrolase superfamily protein	NM_112508	-	0	D3	1	0	-1.92188	-5.64771	-7.29073	0	0.4275	-0.851875	-1.81104	0	-0.125104	-1.87021	-3.80302	14.0279	12.106	8.38021	6.73719	14.2154	14.6429	13.3635	12.4044	13.7868	13.6617	11.9166	9.98375	14.0517	14.0042	12.0521	12.16	8.57417	8.18625	6.69875	6.77562	14.3479	14.0829	14.64	14.6458	13.5913	13.1358	12.6408	12.1679	13.6269
150	AT3G46780	PTAC16	plastid transcriptionally active 16	NM_114545	-	0	D3	1	0	-2.23802	-5.00531	-6.42573	0	-1.0074	-2.68615	-4.25062	0	-1.75604	-2.81552	-3.52854	14.658	12.42	9.65271	8.23229	14.6857	13.6783	11.9996	10.4351	14.6037	12.8477	11.7882	11.0752	14.6865	14.6296	12.1037	12.7363	9.49583	9.80958	8.13146	8.33313	14.7635	14.6079	13.6662	13.6904	11.8896	12.1096	10.6004	10.2698	14.5754
220	AT5G11420	AT5G11420	Protein of unknown function, DUF642	NM_121180	-	0	D3	1	0	-2.12865	-5.37656	-6.93865	0	0.216563	-0.509896	-1.21917	0	-0.124583	-1.15667	-1.98885	13.3516	11.2229	7.975	6.41292	13.4368	13.6533	12.9269	12.2176	12.929	12.8044	11.7723	10.9401	13.4948	13.2083	11.055	11.3908	7.94771	8.00229	6.47833	6.3475	13.5669	13.3067	13.6792	13.6275	12.8537	13	12.4435	11.9917	12.8038
281	AT3G52180	SEX4	dual specificity protein phosphatase (DsPTP1) family protein	NM_115078	-	0	D3	1	0	-1.98448	-3.44563	-5.36646	0	-0.910104	-2.46312	-3.50667	0	-1.9326	-3.37083	-3.96313	12.7921	10.8076	9.34646	7.42563	12.8186	11.9085	10.3555	9.31198	12.8233	10.8907	9.4525	8.86021	12.7929	12.7912	10.6077	11.0075	9.32458	9.36833	7.17333	7.67792	12.8746	12.7627	11.8775	11.9396	10.3583	10.3527	9.24896	9.375	12.795
283	AT5G19220	APL1	ADP glucose pyrophosphorylase large subunit 1	NM_121927	-	0	D3	1	0	-2.39771	-4.04344	-5.24292	0	-1.76823	-2.38635	-3.49156	0	-2.16281	-2.56375	-3.17344	13.971	11.5733	9.9276	8.72813	13.9084	12.1402	11.5221	10.4169	13.9161	11.7533	11.3524	10.7427	13.9542	13.9879	11.3504	11.7963	9.61812	10.2371	8.77667	8.67958	13.969	13.8479	12.2225	12.0579	11.3138	11.7304	10.8775	9.95625	13.9375
285	AT1G04680	AT1G04680	Pectin lyase-like superfamily protein	NM_100348	-	0	D3	1	0	-1.14177	-3.90375	-4.65083	0	0.204896	-1.01948	-1.60708	0	0.0603125	-1.56625	-2.93271	11.6046	10.4628	7.70083	6.95375	12.3599	12.5648	11.3404	10.7528	11.2853	11.3456	9.71906	8.3526	11.6083	11.6008	10.4854	10.4402	8.13896	7.26271	7.17333	6.73417	12.5829	12.1369	12.5733	12.5563	11.5121	11.1687	10.9598	10.5458	10.9596
311	AT2G18300	HBI1	HBI1	HBI1	bHLH	0	D3	1	0	-1.21833	-3.27937	-4.81188	0	-0.177917	-0.679583	-0.980313	0	-0.467604	-0.851771	-1.48229	14.839	13.6206	11.5596	10.0271	14.6231	14.4452	13.9435	13.6428	14.8863	14.4186	14.0345	13.404	14.8931	14.7848	13.3675	13.8737	11.385	11.7342	9.85458	10.1996	14.6508	14.5954	14.4604	14.43	14.0492	13.8379	13.6448	13.6408	14.8854
367	AT4G39330	CAD9	cinnamyl alcohol dehydrogenase 9	NM_001036735	-	0	D3	1	0	-1.62531	-3.66177	-4.98323	0	0.0544792	-0.502083	-1.3926	0	-0.513333	-1.07563	-2.825	13.8761	12.2508	10.2144	8.89292	14.4294	14.4839	13.9273	13.0368	13.7069	13.1935	12.6312	10.8819	13.8275	13.9248	12.38	12.1217	10.4621	9.96667	9.14042	8.64542	14.515	14.3438	14.5871	14.3806	14.1754	13.6792	13.3208	12.7527	13.4917
410	AT1G17200	CASPL2A1	CASPL2A1	CASPL2A1	-	0	D3	1	0	-2.38708	-3.55802	-4.91177	0	-0.479583	-0.565	-0.299062	0	-1.79521	-1.77406	-2.26198	11.9773	9.59021	8.41927	7.06552	11.9856	11.506	11.4206	11.6866	11.9578	10.1626	10.1837	9.69583	12.0412	11.9133	9.45708	9.72333	8.57417	8.26437	7.3625	6.76854	12.1654	11.8058	11.6308	11.3812	11.4921	11.3492	11.9848	11.3883	11.9919
431	AT4G13493	MIR850A	MIR850a; miRNA	NR_022956	-	0	D3	1	0	-2.30854	-3.64365	-4.77125	0	-1.44333	-1.77833	-2.64687	0	-1.71854	-1.39833	-1.46698	11.5998	9.29125	7.95615	6.82854	11.4073	9.96396	9.62896	8.76042	11.4624	9.74385	10.0641	9.99542	11.7921	11.4075	9.45708	9.12542	8.16792	7.74437	6.45625	7.20083	11.4563	11.3583	9.99417	9.93375	9.41292	9.845	9.01833	8.5025	11.7579
433	AT4G36540	BEE2	BR enhanced expression 2	NM_119817	bHLH	0	D3	1	0	-1.18458	-3.13865	-4.63719	0	0.176667	-0.314896	-0.962604	0	-0.329167	-0.513854	-1.04771	14.222	13.0374	11.0833	9.58479	14.1161	14.2928	13.8012	13.1535	14.2662	13.9371	13.7524	13.2185	14.2458	14.1981	12.7338	13.341	10.9733	11.1933	9.76083	9.40875	14.2081	14.0242	14.2946	14.291	13.8946	13.7079	13.2429	13.0642	14.3454
458	AT1G56600	ATGOLS2	galactinol synthase 2	NM_104537	-	0	D3	1	0	-1.98708	-3.25708	-4.68615	0	1.44708	2.00563	1.69062	0	-1.13583	-0.429687	-1.08083	10.3985	8.41146	7.14146	5.7124	10.654	12.101	12.6596	12.3446	9.99781	8.86198	9.56813	8.91698	10.4727	10.3244	8.32729	8.49563	6.57708	7.70583	5.69646	5.72833	10.5854	10.7225	11.9271	12.275	12.7629	12.5563	12.3808	12.3083	9.69604
470	AT3G48720	DCF	DCF	DCF	-	0	D3	1	0	-1.6424	-3.2899	-4.5776	0	0.0272917	-1.09167	-1.8576	0	-0.723437	-1.64698	-2.76042	13.0824	11.44	9.7925	8.50479	13.4508	13.4781	12.3592	11.5932	13.0101	12.2867	11.3631	10.2497	13.0806	13.0842	11.3858	11.4942	9.97	9.615	9.00792	8.00167	13.595	13.3067	13.5663	13.39	12.6504	12.0679	11.6606	11.5258	12.8925
473	AT3G63160	OEP6	OEP6	OEP6	-	0	D3	1	0	-0.846771	-3.05333	-4.415	0	-0.397083	-1.28729	-2.2325	0	-0.508438	-1.25594	-2.24958	14.2011	13.3544	11.1478	9.78615	14.3025	13.9054	13.0152	12.07	14.3951	13.8867	13.1392	12.1455	14.1504	14.2519	13.1358	13.5729	11.0017	11.294	9.62708	9.94521	14.2613	14.3438	13.9242	13.8867	12.9758	13.0546	12.0421	12.0979	14.3935
487	AT5G49730	ATFRO6	ferric reduction oxidase 6	NM_124351	-	0	D3	1	0	-2.41844	-3.57667	-4.64125	0	-1.80865	-2.01906	-2.17094	0	-2.00594	-2.18875	-2.95875	14.6306	12.2122	11.054	9.98937	14.1804	12.3718	12.1614	12.0095	14.6181	12.6122	12.4294	11.6594	14.5508	14.7104	11.8402	12.5842	10.845	11.2629	9.99958	9.97917	14.1606	14.2002	12.3513	12.3923	12.0027	12.32	12.2631	11.7558	14.5604
489	AT5G54270	LHCB3	light-harvesting chlorophyll B-binding protein 3	NM_124807	-	0	D3	1	0	-1.58646	-3.61021	-4.45458	0	-0.288542	-1.24823	-2.13396	0	-1.17365	-1.725	-2.30198	15.511	13.9246	11.9008	11.0565	15.4356	15.1471	14.1874	13.3017	15.5079	14.3343	13.7829	13.2059	15.5029	15.5192	13.641	14.2081	11.6483	12.1533	11.0667	11.0463	15.295	15.5762	15.1321	15.1621	14.0394	14.3354	13.2015	13.4019	15.5308
502	AT1G29660	AT1G29660	GDSL-like Lipase/Acylhydrolase superfamily protein	NM_102706	-	0	D3	1	0	-2.12021	-3.58187	-4.53333	0	-0.00572917	-1.11573	-2.38979	0	-0.321042	-1.26292	-2.30042	13.4492	11.329	9.86729	8.91583	13.8832	13.8775	12.7675	11.4934	13.2714	12.9503	12.0084	10.9709	13.3671	13.5312	11.1304	11.5275	9.89708	9.8375	9.21542	8.61625	14.0033	13.7631	13.8683	13.8867	12.7538	12.7812	11.4098	11.5771	13
516	AT1G74880	NDH-O	NAD(P)H:plastoquinone dehydrogenase complex subunit O	NM_106146	-	0	D3	1	0	-1.2075	-2.80333	-4.50104	0	-0.429688	-0.978229	-1.4376	0	-1.00854	-1.1125	-1.72125	12.8644	11.6569	10.061	8.36333	12.5451	12.1154	11.5669	11.1075	12.8438	11.8352	11.7312	11.1225	12.8029	12.9258	11.1921	12.1217	9.71417	10.4079	8.38292	8.34375	12.7125	12.3777	12.2438	11.9871	11.5329	11.6008	11.3146	10.9004	12.8925
527	AT4G13840	CER26	CER26	CER26	-	0	D3	1	0	-1.7124	-3.24375	-4.50656	0	-0.764896	-1.29198	-1.7499	0	-1.05417	-1.73333	-2.02385	13.7543	12.0419	10.5105	9.24771	13.9009	13.136	12.609	12.151	13.7475	12.6933	12.0142	11.7236	13.8185	13.69	11.8796	12.2042	10.4423	10.5787	9.00792	9.4875	14.0388	13.7631	13.1279	13.1442	12.7325	12.4854	12.0604	12.2417	13.6915
558	AT5G43700	ATAUX2-11	AUX/IAA transcriptional regulator family protein	NM_123736	-	0	D3	1	0	-1.21219	-3.36313	-4.25063	0	0.618854	-0.335625	-1.11604	0	-0.174062	-1.00135	-1.68708	10.5849	9.37271	7.22177	6.33427	10.0426	10.6615	9.70698	8.92656	10.3485	10.1745	9.34719	8.66146	10.8454	10.3244	9.40625	9.33917	7.28	7.16354	6.31021	6.35833	10.2396	9.84563	10.9054	10.4175	9.64396	9.77	9.51	8.34313	10.5
559	AT5G64860	DPE1	disproportionating enzyme	NM_125884	-	0	D3	1	0	-1.17552	-2.91635	-4.38094	0	-0.349896	-1.00156	-1.46406	0	-0.916979	-1.44427	-2.1275	13.3055	12.13	10.3892	8.92458	13.1601	12.8102	12.1585	11.696	13.2937	12.3768	11.8495	11.1662	13.2173	13.3938	11.89	12.37	10.1879	10.5904	8.78833	9.06083	13.2702	13.05	12.8138	12.8067	12.1492	12.1679	11.6308	11.7613	13.2946
606	AT5G66580	AT5G66580	unknown protein; FUNCTIONS IN: molecular_function unknown; INVOLVED IN: N-terminal protein myristoylation; LOCATED IN: cellular_component unknown; BEST Arabidopsis thaliana protein match is: unknown protein (TAIR:AT3G50800.1); Has 1807 Blast hits to 1807 proteins in 277 species: Archae - 0; Bacteria - 0; Metazoa - 736; Fungi - 347; Plants - 385; Viruses - 0; Other Eukaryotes - 339 (source: NCBI B…	NM_126056	-	0	D3	1	0	-0.905521	-3.25406	-4.08854	0	1.75979	1.40083	0.628333	0	-1.17437	-1.10292	-2.50687	9.58313	8.6776	6.32906	5.49458	9.36729	11.1271	10.7681	9.99562	9.20312	8.02875	8.10021	6.69625	9.92271	9.24354	8.66729	8.68792	6.60167	6.05646	5.44208	5.54708	9.69667	9.03792	11.1296	11.1246	10.7725	10.7637	10.1271	9.86417	9.45708
629	AT1G70280	AT1G70280	NHL domain-containing protein	NM_180643	-	0	D3	1	0	-1.62604	-3.40479	-4.15125	0	-0.245938	-1.4001	-2.22177	0	-0.709063	-1.43667	-1.77729	11.5304	9.90437	8.12562	7.37917	11.8622	11.6163	10.4621	9.64042	11.3006	10.5916	9.86396	9.52333	11.6908	11.37	9.99208	9.81667	8.22333	8.02792	7.3625	7.39583	12.0179	11.7065	11.6013	11.6312	10.5496	10.3746	10.0288	9.25208	11.1046
672	AT1G75680	ATGH9B7	glycosyl hydrolase 9B7	NM_106219	-	0	D3	1	0	-1.30656	-3.19094	-4.0301	0	0.0647917	-1.21417	-2.25437	0	-0.205625	-1.5649	-2.67083	12.5611	11.2546	9.37021	8.53104	12.6765	12.7413	11.4623	10.4221	12.4075	12.2019	10.8426	9.73667	12.5929	12.5294	11.0642	11.445	9.47708	9.26333	8.48167	8.58042	12.825	12.5279	12.8308	12.6517	11.6325	11.2921	10.6725	10.1717	12.2212
687	AT2G34420	LHB1B2	photosystem II light harvesting complex gene B1B2	NM_128994	-	0	D3	1	0	-0.844896	-2.59823	-4.02875	0	-0.00375	-0.679271	-1.3224	0	-0.61875	-1.27781	-1.97344	15.0749	14.23	12.4767	11.0461	14.9201	14.9164	14.2408	13.5977	15.0736	14.4549	13.7958	13.1002	15.1494	15.0004	14.1237	14.3362	12.2617	12.6917	11.1648	10.9275	15.0115	14.8287	15.0298	14.8029	14.321	14.1606	13.7146	13.4808	15.1142
711	AT3G15570	AT3G15570	Phototropic-responsive NPH3 family protein	NM_112425	-	0	D3	1	0	-1.41323	-2.67135	-4.15771	0	-0.29875	-1.05792	-1.53583	0	-0.796458	-1.04354	-1.52552	13.5578	12.1446	10.8865	9.4001	13.3569	13.0581	12.299	11.821	13.4096	12.6131	12.366	11.8841	13.6044	13.5113	11.9498	12.3394	10.71	11.0629	9.49437	9.30583	13.4213	13.2925	13.0608	13.0554	12.43	12.1679	11.87	11.7721	13.3746
715	AT1G03600	PSB27	photosystem II family protein	NM_100240	-	0	D3	1	0	-1.7326	-3.21406	-4.01635	0	-0.81875	-1.25531	-1.69927	0	-1.17708	-1.56927	-2.37917	13.9357	12.2031	10.7217	9.91937	14.0354	13.2167	12.7801	12.3361	13.8928	12.7157	12.3235	11.5136	14.0412	13.8302	11.9779	12.4283	10.5279	10.9154	9.88375	9.955	14.1271	13.9437	13.3275	13.1058	12.7104	12.8498	12.3921	12.2802	14.0137
731	AT5G03760	ATCSLA09	Nucleotide-diphospho-sugar transferases superfamily protein	NM_120457	-	0	D3	1	0	-0.670938	-2.73708	-3.84292	0	0.407708	-0.0130208	-0.90125	0	0.5425	-0.44875	-1.8351	11.8367	11.1657	9.09958	7.99375	12.4429	12.8506	12.4299	11.5417	11.8187	12.3613	11.37	9.98365	11.7679	11.9054	10.9938	11.3377	9.07229	9.12688	8.14375	7.84375	12.6113	12.2746	12.8396	12.8617	12.6606	12.1992	11.6508	11.4325	11.6179
732	AT5G48460	AT5G48460	Actin binding Calponin homology (CH) domain-containing protein	NM_124221	-	0	D3	1	0	-1.16823	-2.83667	-3.98229	0	0.859167	0.105208	-0.553542	0	-0.236354	-0.915833	-1.63625	11.0691	9.90083	8.2324	7.08677	11.1627	12.0219	11.2679	10.6092	10.9777	10.7414	10.0619	9.34146	11.1496	10.9885	9.79083	10.0108	8.17792	8.28688	6.90104	7.2725	11.3971	10.9283	11.9946	12.0492	11.2438	11.2921	10.6725	10.5458	10.9117
739	AT2G22122	AT2G22122	unknown protein; Has 35333 Blast hits to 34131 proteins in 2444 species: Archae - 798; Bacteria - 22429; Metazoa - 974; Fungi - 991; Plants - 531; Viruses - 0; Other Eukaryotes - 9610 (source: NCBI BLink).	NM_201779	-	0	D3	1	0	-0.92875	-2.8375	-3.87187	0	0.367083	0.128333	-0.640521	0	-0.563229	-0.221771	-0.870938	9.49854	8.56979	6.66104	5.62667	8.37896	8.74604	8.50729	7.73844	9.16365	8.60042	8.94187	8.29271	9.98208	9.015	9.26333	7.87625	6.9075	6.41458	5.70625	5.54708	8.5425	8.21542	9.16	8.33208	8.32042	8.69417	8.15583	7.32104	9.54979
758	AT1G69830	AMY3	alpha-amylase-like 3	NM_105651	-	0	D3	1	0	-1.48375	-3.11708	-3.88365	0	-0.703542	-1.75646	-2.46146	0	-1.00531	-2.00417	-2.61115	13.6365	12.1527	10.5194	9.75281	13.5223	12.8188	11.7658	11.0608	13.5234	12.5181	11.5193	10.9123	13.6662	13.6067	12.009	12.2965	10.4704	10.5683	9.76083	9.74479	13.6396	13.405	12.8308	12.8067	11.7737	11.7579	10.9517	11.17	13.424
777	AT1G49730	AT1G49730	Protein kinase superfamily protein	NM_202268	-	0	D3	1	0	-1.08698	-3.15385	-3.71906	0	0.451875	-1.01396	-2.23115	0	-0.0207292	-1.02271	-1.67448	12.9655	11.8785	9.81167	9.24646	13.1077	13.5596	12.0938	10.8766	12.5169	12.4961	11.4942	10.8424	13.2823	12.6487	12.0754	11.6817	10.0831	9.54021	9.23833	9.25458	13.2925	12.9229	13.6337	13.4854	12.1371	12.0504	11.1788	10.5744	12.5279
782	AT3G18050	AT3G18050	unknown protein; BEST Arabidopsis thaliana protein match is: unknown protein (TAIR:AT4G28100.1); Has 67 Blast hits to 66 proteins in 12 species: Archae - 0; Bacteria - 0; Metazoa - 0; Fungi - 0; Plants - 67; Viruses - 0; Other Eukaryotes - 0 (source: NCBI BLink).	NM_112687	-	0	D3	1	0	-0.813229	-2.24062	-3.89406	0	-0.0679167	-0.480833	-0.762604	0	-0.177292	-0.572396	-1.06719	13.8922	13.079	11.6516	9.99812	13.911	13.8431	13.4302	13.1484	13.7276	13.5503	13.1552	12.6604	13.9542	13.8302	12.9579	13.2	11.5577	11.7454	10.0683	9.92792	14.0292	13.7929	13.8983	13.7879	13.5242	13.3362	13.2117	13.0852	13.7233
827	AT3G06770	AT3G06770	Pectin lyase-like superfamily protein	NM_180194	-	0	D3	1	0	-0.734167	-2.25917	-3.77365	0	0.666146	-0.588958	-1.33448	0	0.535208	-0.356875	-0.915104	11.2829	10.5488	9.02375	7.50927	11.4118	12.0779	10.8228	10.0773	11.0819	11.6171	10.725	10.1668	11.3571	11.2088	10.525	10.5725	9.16125	8.88625	7.49458	7.52396	11.6315	11.1921	12.156	11.9998	10.9437	10.7019	10.3352	9.81938	11.0738
841	AT4G19170	NCED4	nine-cis-epoxycarotenoid dioxygenase 4	NM_118036	-	0	D3	1	0	-1.18823	-2.00323	-3.97719	0	-0.400625	-0.320312	-0.507396	0	-1.23781	-1.40469	-1.92031	14.0776	12.8894	12.0744	10.1004	13.9398	13.5392	13.6195	13.4324	14.0774	12.8396	12.6727	12.1571	14.0412	14.114	12.6504	13.1283	11.8592	12.2896	10.2217	9.97917	13.9588	13.9208	13.5508	13.5275	13.6198	13.6192	13.4552	13.4096	14.0921
853	AT1G69730	AT1G69730	Wall-associated kinase family protein	NM_105641	-	0	D3	1	0	-1.74521	-2.50854	-4.00948	0	-0.943958	-0.775	-1.23083	0	-1.30698	-1.02344	-1.05813	11.0758	9.33062	8.56729	7.06635	10.7842	9.84021	10.0092	9.55333	10.7025	9.39552	9.67906	9.64438	11.4942	10.6575	9.81542	8.84583	8.76917	8.36542	7.08063	7.05208	10.8554	10.7129	9.8925	9.78792	9.88583	10.1325	9.77292	9.33375	10.6096
882	AT4G00490	BAM2	beta-amylase 2	NM_116273	-	0	D3	1	0	-2.14156	-2.95198	-3.85188	0	-1.10562	-1.63656	-2.31125	0	-1.26625	-1.38687	-1.58094	12.2413	10.0997	9.28927	8.38937	12.3792	11.2735	10.7426	10.0679	12.1875	10.9213	10.8006	10.6066	12.1837	12.2988	10.0317	10.1677	9.33375	9.24479	8.35958	8.41917	12.2833	12.475	11.2508	11.2963	10.7833	10.7019	10.0879	10.0479	11.8804
889	AT4G26370	AT4G26370	antitermination NusB domain-containing protein	NM_202893	-	0	D3	1	0	-1.98625	-2.95833	-3.80187	0	-1.13594	-1.45229	-1.855	0	-1.16292	-1.5049	-1.65677	12.5723	10.586	9.61396	8.77042	12.3361	11.2002	10.8839	10.4811	12.2853	11.1224	10.7804	10.6285	12.6919	12.4527	10.7046	10.4675	9.73	9.49792	8.72708	8.81375	12.5744	12.0979	11.295	11.1054	10.6504	11.1173	10.6725	10.2898	12.2969
913	AT4G26540	AT4G26540	Leucine-rich repeat receptor-like protein kinase family protein	NM_118787	-	0	D3	1	0	-0.941042	-2.37448	-3.67896	0	0.379375	-0.0791667	-0.479375	0	-0.307813	-0.671667	-1.26479	13.2757	12.3347	10.9012	9.59677	13.2823	13.6617	13.2031	12.8029	13.2246	12.9168	12.5529	11.9598	13.3152	13.2363	12.0306	12.6387	10.62	11.1825	9.53958	9.65396	13.3112	13.2533	13.6429	13.6804	13.2804	13.1258	12.8433	12.7625	13.3215
918	AT5G05890	AT5G05890	UDP-Glycosyltransferase superfamily protein	NM_120671	-	0	D3	1	0	-1.70927	-2.62656	-3.83479	0	-0.238021	-0.0890625	-0.232708	0	-1.77698	-1.17646	-1.47531	10.6085	8.89927	7.98198	6.77375	10.0361	9.79813	9.94708	9.80344	10.3483	8.57135	9.17188	8.87302	10.9525	10.2646	8.86021	8.93833	8.13896	7.825	6.82375	6.72375	10.5567	9.51562	10.1517	9.44458	9.95417	9.94	10.2425	9.36438	10.6271
930	AT1G48480	RKL1	receptor-like kinase 1	NM_103744	-	0	D3	1	0	-1.44896	-2.90375	-3.61375	0	-0.188333	-1.46667	-2.57396	0	-0.460833	-1.57521	-2.42292	12.3875	10.9385	9.48375	8.77375	12.7973	12.609	11.3306	10.2233	12.1379	11.6771	10.5627	9.715	12.3975	12.3775	10.9846	10.8925	9.40125	9.56625	8.75542	8.79208	13.0667	12.5279	12.6421	12.5758	11.5121	11.1492	10.2492	10.1975	12.1658
940	AT1G66430	AT1G66430	pfkB-like carbohydrate kinase family protein	NM_105314	-	0	D3	1	0	-1.05813	-2.96146	-3.47031	0	-0.286354	-1.48583	-2.30917	0	-0.351563	-1.08927	-1.56885	10.6233	9.56521	7.66188	7.15302	10.6714	10.385	9.18552	8.36219	10.4226	10.071	9.33333	8.85375	10.5604	10.6862	9.72167	9.40875	7.83583	7.48792	7.06187	7.24417	10.7033	10.6394	10.5283	10.2417	9.09771	9.27333	8.67146	8.05292	10.1717
950	AT4G27440	PORB	protochlorophyllide oxidoreductase B	NM_118879	-	0	D3	1	0	-1.0525	-2.73656	-3.545	0	-0.2525	-1.20604	-1.7525	0	-0.391354	-1.12469	-1.56573	14.8553	13.8028	12.1187	11.3103	14.8852	14.6327	13.6792	13.1327	14.6965	14.3051	13.5718	13.1307	14.8804	14.8302	13.6023	14.0033	11.8075	12.43	11.1648	11.4558	14.9498	14.8206	14.6333	14.6321	13.5913	13.7671	13.0125	13.2529	14.5954
971	AT1G07320	RPL4	ribosomal protein L4	NM_001035908	-	0	D3	1	0	-1.23604	-2.73542	-3.56406	0	-1.12271	-1.7274	-2.01406	0	-0.5575	-0.632917	-0.908958	13.8211	12.5851	11.0857	10.2571	13.7624	12.6397	12.035	11.7483	13.5652	13.0077	12.9323	12.6562	13.9231	13.7192	12.3517	12.8185	11.011	11.1604	10.2371	10.2771	13.9229	13.6019	12.7425	12.5369	12.0669	12.0031	12.0137	11.4829	13.5458
994	AT4G22290	AT4G22290	Ubiquitin-specific protease family C19-related protein	NM_118355	-	0	D3	1	0	-0.959896	-2.38896	-3.5626	0	-0.220417	-0.805	-1.09292	0	-0.179167	-0.498958	-1.07104	12.6846	11.7247	10.2956	9.12198	12.6456	12.4252	11.8406	11.5527	12.6452	12.466	12.1463	11.5742	12.7204	12.6487	11.5502	11.8992	10.1546	10.4367	9.09563	9.14833	12.7837	12.5075	12.4873	12.3631	11.9692	11.7121	11.7825	11.3229	12.5475
995	AT4G33220	PME44	pectin methylesterase 44	NM_119476	-	0	D3	1	0	-1.20354	-2.38146	-3.64906	0	-0.166875	-0.89625	-1.21229	0	-0.464167	-1.23021	-1.80208	13.6494	12.4458	11.2679	10.0003	13.8513	13.6844	12.955	12.639	13.5883	13.1242	12.3581	11.7862	13.6183	13.6804	12.5754	12.3163	11.3212	11.2146	10.2119	9.78875	13.8867	13.8158	13.7837	13.585	13.0717	12.8383	12.8233	12.4546	13.3942
1010	AT4G38430	ROPGEF1	rho guanyl-nucleotide exchange factor 1	NM_120005	-	0	D3	1	0	-1.50781	-2.63323	-3.6251	0	-0.706354	-1.14302	-1.64667	0	-1.05875	-1.0826	-1.7424	12.2074	10.6996	9.57417	8.58229	12.082	11.3756	10.939	10.4353	12.0315	10.9727	10.9489	10.2891	12.2431	12.1717	10.5067	10.8925	9.36833	9.78	8.31083	8.85375	12.1033	12.0606	11.4167	11.3346	10.995	10.8829	10.6613	10.2094	12.1206
1015	AT1G52230	PSAH2	photosystem I subunit H2	NM_104102	-	0	D3	1	0	-1.49781	-2.84146	-3.51667	0	-0.954687	-1.70729	-2.29552	0	-1.25875	-1.81771	-2.25313	14.5552	13.0574	11.7138	11.0385	14.7171	13.7624	13.0098	12.4216	14.6515	13.3927	12.8337	12.3983	14.5508	14.5596	12.7837	13.331	11.5687	11.8588	11.0108	11.0663	14.7942	14.64	13.7469	13.7779	12.8938	13.1258	12.3052	12.5379	14.74
1021	AT4G10340	LHCB5	light harvesting complex of photosystem II 5	NM_117102	-	0	D3	1	0	-0.984583	-2.30094	-3.55698	0	-0.171146	-0.767083	-1.15833	0	-0.622292	-0.907604	-1.3599	14.9831	13.9985	12.6822	11.4261	14.9521	14.7809	14.185	13.7937	14.9745	14.3522	14.0669	13.6146	14.9887	14.9775	13.7452	14.2519	12.3196	13.0448	11.3577	11.4946	14.9392	14.965	14.759	14.8029	14.1958	14.1742	13.7937	13.7937	14.9715
1028	AT5G04140	GLU1	glutamate synthase 1	NM_180432	-	0	D3	1	0	-1.44979	-2.67125	-3.55219	0	-1.78177	-2.48083	-2.72365	0	-1.42771	-1.8649	-2.16177	14.5852	13.1354	11.914	11.033	14.6054	12.8236	12.1246	11.8818	14.5847	13.157	12.7198	12.4229	14.5604	14.61	13.0471	13.2238	11.7579	12.07	10.9171	11.149	14.4863	14.7246	12.7965	12.8508	12.1813	12.0679	11.94	11.8235	14.5031
1033	AT4G39770	TPPH	TPPH	TPPH	-	0	D3	1	0	-1.87604	-2.7399	-3.62042	0	-0.77375	-0.934375	-1.225	0	-1.10042	-0.966667	-1.35385	10.7771	8.90104	8.03719	7.15667	10.6571	9.88333	9.72271	9.43208	10.6236	9.52323	9.65698	9.26979	10.7527	10.8015	9.595	8.20708	8.36854	7.70583	7.40583	6.9075	10.7483	10.5658	9.94375	9.82292	9.74292	9.7025	9.7625	9.10167	10.4933
1037	AT2G28150	AT2G28150	Domain of unknown function (DUF966)	NM_128375	-	0	D3	1	0	-1.23031	-2.70594	-3.46312	0	-0.102083	-0.728854	-0.919063	0	-0.502917	-0.445	-0.574687	10.062	8.83167	7.35604	6.59885	10.3686	10.2666	9.63979	9.44958	9.915	9.41208	9.47	9.34031	10.3515	9.7725	9.06375	8.59958	7.57833	7.13375	6.54563	6.65208	10.5669	10.1704	10.4235	10.1096	9.60083	9.67875	9.96479	8.93437	10.0683
1049	AT4G27520	ATENODL2	AtENODL2	AtENODL2	-	0	D3	1	0	-1.30396	-2.61542	-3.50833	0	-0.857292	-1.11833	-1.36708	0	-0.499688	-0.973333	-1.29438	13.9815	12.6775	11.366	10.4731	14.2904	13.4331	13.1721	12.9233	13.8248	13.3251	12.8515	12.5304	14.095	13.8679	12.8367	12.5183	11.375	11.3571	10.5679	10.3783	14.3727	14.2081	13.3506	13.5156	13.2988	13.0454	12.9021	12.9446	13.7029
1057	AT4G28080	AT4G28080	Tetratricopeptide repeat (TPR)-like superfamily protein	NM_118947	-	0	D3	1	0	-1.55406	-2.76917	-3.48302	0	-0.76875	-0.937396	-1.00844	0	-1.10573	-1.2274	-1.67135	13.601	12.047	10.8319	10.118	13.7431	12.9744	12.8057	12.7347	13.7045	12.5987	12.4771	12.0331	13.4079	13.7942	11.8796	12.2144	10.7287	10.935	9.93125	10.3048	13.7329	13.7533	13.0125	12.9362	12.7008	12.9106	12.7754	12.694	13.7233
1060	AT2G29310	AT2G29310	NAD(P)-binding Rossmann-fold superfamily protein	NM_128485	-	0	D3	1	0	-1.44427	-2.40698	-3.60646	0	-1.70188	-1.75229	-2.33396	0	-1.35521	-1.44813	-2.20656	12.5176	11.0733	10.1106	8.91115	11.7725	10.0706	10.0202	9.43854	12.6119	11.2567	11.1638	10.4053	12.4954	12.5398	11.0013	11.1454	9.82417	10.3971	8.71583	9.10646	11.9675	11.5775	10.1883	9.95292	10.0129	10.0275	9.61583	9.26125	12.7479
1075	AT4G24510	CER2	HXXXD-type acyl-transferase family protein	NM_118584	-	0	D3	1	0	-0.958958	-2.14958	-3.51354	0	0.921771	0.467396	-0.184271	0	0.0555208	-0.556354	-1.52563	9.59563	8.63667	7.44604	6.08208	9.95906	10.8808	10.4265	9.77479	8.99625	9.05177	8.4399	7.47063	9.78083	9.41042	8.82333	8.45	7.52458	7.3675	6.1525	6.01167	10.2827	9.63542	11.0962	10.6654	10.6833	10.1696	10.2754	9.27417	8.82333
1084	AT2G05100	LHCB2.1	photosystem II light harvesting complex gene 2.1	NM_126540	-	0	D3	1	0	-1.57927	-2.355	-3.63969	0	-0.547917	-1.01781	-1.45073	0	-1.19677	-1.24448	-1.48281	13.7946	12.2153	11.4396	10.1549	13.809	13.261	12.7911	12.3582	13.9232	12.7265	12.6788	12.4404	13.7708	13.8183	11.714	12.7167	11.0204	11.8588	10.1102	10.1996	13.8142	13.8038	13.2417	13.2804	12.7325	12.8498	12.2292	12.4873	13.9115
1115	AT1G68010	HPR	hydroxypyruvate reductase	NM_105471	-	0	D3	1	0	-1.67917	-2.7301	-3.45302	0	-1.08813	-1.23854	-1.41708	0	-1.3349	-1.33646	-1.76313	14.4731	12.794	11.743	11.0201	14.3902	13.3021	13.1517	12.9731	14.4484	13.1135	13.112	12.6853	14.4804	14.4658	12.5654	13.0225	11.5779	11.9081	11.1648	10.8754	14.4454	14.335	13.4479	13.1562	13.1083	13.195	13.0738	12.8725	14.4642
1141	AT4G30020	AT4G30020	PA-domain containing subtilase family protein	NM_119148	-	0	D3	1	0	-0.704792	-2.19813	-3.33187	0	-0.21125	-0.717708	-1.59896	0	0.261042	-0.4825	-1.53063	12.5694	11.8646	10.3712	9.2375	12.6248	12.4135	11.9071	11.0258	12.4969	12.7579	12.0144	10.9662	12.6379	12.5008	11.83	11.8992	10.2937	10.4488	9.33896	9.13604	12.6221	12.6275	12.3998	12.4273	12.0563	11.7579	11.0267	11.025	12.345
1157	AT1G01120	KCS1	3-ketoacyl-CoA synthase 1	NM_099994	-	0	D3	1	0	-0.80125	-2.11583	-3.35906	0	0.358542	-0.650313	-1.15208	0	0.1825	-0.36125	-1.29281	12.4533	11.6521	10.3375	9.09427	13.0563	13.4148	12.4059	11.9042	12.2102	12.3927	11.849	10.9174	12.3554	12.5512	12.1133	11.1908	10.5879	10.0871	9.62708	8.56146	13.0744	13.0381	13.3829	13.4467	12.4731	12.3387	11.94	11.8683	11.935
1172	AT1G20010	TUB5	tubulin beta-5 chain	NM_101856	-	0	D3	1	0	-0.693854	-1.86052	-3.35427	0	-0.0382292	-0.523125	-1.01479	0	-0.290104	-0.764062	-1.18927	13.4834	12.7896	11.6229	10.1292	13.4563	13.418	12.9331	12.4415	13.4136	13.1235	12.6496	12.2244	13.4269	13.54	12.6275	12.9517	11.6371	11.6088	10.1483	10.11	13.6058	13.3067	13.421	13.415	12.8938	12.9725	12.5629	12.32	13.4325
1189	AT2G32690	GRP23	glycine-rich protein 23	NM_128828	-	0	D3	1	0	-0.997396	-2.04104	-3.41208	0	-0.366563	-0.437188	-0.700625	0	-0.750833	-1.16021	-2.16312	13.9502	12.9528	11.9092	10.5381	14.3602	13.9936	13.923	13.6596	14.1204	13.3696	12.9602	11.9573	13.7952	14.1052	12.9194	12.9863	11.9596	11.8588	10.8646	10.2117	14.5542	14.1662	14.0052	13.9821	14.0887	13.7573	13.8863	13.4329	14.2
1191	AT2G39930	ISA1	isoamylase 1	NM_129551	-	0	D3	1	0	-1.41313	-2.31469	-3.46385	0	-1.03271	-1.74115	-2.13573	0	-1.3076	-1.5001	-1.86427	12.5555	11.1424	10.2408	9.09167	12.4636	11.4309	10.7225	10.3279	12.5981	11.2905	11.098	10.7339	12.5275	12.5835	10.9471	11.3377	10.1775	10.3042	8.95917	9.22417	12.4746	12.4527	11.4073	11.4546	10.6717	10.7733	10.4092	10.2467	12.6117
1215	AT3G61470	LHCA2	photosystem I light harvesting complex gene 2	NM_116012	-	0	D3	1	0	-1.07313	-2.29198	-3.32906	0	-0.298437	-0.69875	-1.22365	0	-0.646042	-0.894375	-1.39958	14.9681	13.895	12.6761	11.6391	14.8797	14.5813	14.1809	13.656	14.7915	14.1454	13.8971	13.3919	14.9588	14.9775	13.6913	14.0988	12.2806	13.0717	11.651	11.6271	14.9679	14.7915	14.5871	14.5754	14.1546	14.2073	13.6783	13.6337	14.74
1226	AT3G10520	AHB2	haemoglobin 2	NM_111887	-	0	D3	1	0	-1.23271	-1.97844	-3.47063	0	-0.938646	-1.9501	-2.17646	0	-1.30979	-1.795	-2.02594	12.9233	11.6906	10.9449	9.45271	12.8357	11.8971	10.8856	10.6593	13.0244	11.7146	11.2294	10.9984	12.9542	12.8925	11.74	11.6412	10.879	11.0108	9.52833	9.37708	12.9273	12.7442	12.0254	11.7688	11.0437	10.7275	10.8042	10.5144	13.1483
1267	AT1G67590	AT1G67590	Remorin family protein	NM_001036171	-	0	D3	1	0	-0.638542	-1.93281	-3.21208	0	0.07125	0.294375	0.0777083	0	-0.551354	-0.706458	-0.967292	10.3354	9.69687	8.4026	7.12333	10.0177	10.089	10.3121	10.0954	10.2171	9.66573	9.51063	9.24979	10.5092	10.1617	9.69208	9.70167	8.36854	8.43667	6.92458	7.32208	10.1592	9.87625	10.3329	9.845	10.0129	10.6113	10.4621	9.72875	10.3846
1290	AT1G66980	GDPDL2	suppressor of npr1-1 constitutive 4	NM_105369	-	0	D3	1	0	-1.7999	-2.52219	-3.34698	0	-1.08771	-1.39073	-1.81896	0	-1.52396	-1.57531	-1.6876	13.0161	11.2162	10.494	9.66917	12.9372	11.8495	11.5465	11.1182	12.9515	11.4275	11.3761	11.2639	13.0244	13.0079	11.2417	11.1908	10.3583	10.6296	9.53958	9.79875	12.939	12.9354	11.7594	11.9396	11.5329	11.56	11.1396	11.0969	13.0108
1299	AT2G20180	PIL5	phytochrome interacting factor 3-like 5	NM_179665	bHLH	0	D3	1	0	-1.68219	-2.47104	-3.34146	0	-0.136979	-0.256146	-0.411458	0	-1.07542	-1.05427	-1.33865	11.9109	10.2287	9.4399	8.56948	11.8275	11.6905	11.5714	11.416	11.7365	10.661	10.6822	10.3978	12.0517	11.7702	10.2008	10.2567	9.35812	9.52167	8.54917	8.58979	11.8056	11.8494	11.7121	11.669	11.5733	11.5694	11.6308	11.2012	11.715
1317	AT3G48610	NPC6	NPC6	NPC6	-	0	D3	1	0	-1.47125	-2.49594	-3.25354	0	-0.722917	-1.13802	-1.5126	0	-1.00167	-1.5476	-2.12938	11.5927	10.1215	9.09677	8.33917	11.1695	10.4466	10.0315	9.65688	11.531	10.5294	9.98344	9.40167	11.7467	11.4388	10.2967	9.94625	9.10479	9.08875	8.26708	8.41125	11.4462	10.8927	10.5512	10.3419	10.1875	9.87542	9.73083	9.58292	11.6179
1336	AT2G01420	PIN4	Auxin efflux carrier family protein	NM_179592	-	0	D3	1	0	-0.866875	-2.10156	-3.195	0	-0.0676042	-0.391875	-0.695	0	-0.334583	-0.850625	-1.33125	14.7121	13.8452	12.6105	11.5171	14.8544	14.7868	14.4625	14.1594	14.6869	14.3523	13.8362	13.3556	14.8029	14.6212	13.8038	13.8867	12.48	12.741	11.5104	11.5237	14.9329	14.7758	14.8152	14.7583	14.5337	14.3912	14.2263	14.0925	14.6748
1347	AT3G56940	CRD1	dicarboxylate diiron protein, putative (Crd1)	NM_115553	-	0	D3	1	0	-1.09125	-2.22865	-3.22188	0	-0.633437	-1.01667	-1.50823	0	-0.741042	-0.966771	-1.34719	14.6333	13.5421	12.4047	11.4115	14.6626	14.0292	13.6459	13.1544	14.646	13.905	13.6793	13.2989	14.6371	14.6296	13.2823	13.8019	12.1177	12.6917	11.3283	11.4946	14.6662	14.659	13.9938	14.0646	13.5567	13.7352	13.085	13.2238	14.66
1355	AT1G50280	AT1G50280	Phototropic-responsive NPH3 family protein	NM_103912	-	0	D3	1	0	-1.52625	-2.48208	-3.22219	0	0.677604	0.190312	0.0451042	0	-0.335833	0.247708	0.111146	10.0425	8.51625	7.56042	6.82031	9.59885	10.2765	9.78917	9.64396	9.77021	9.43437	10.0179	9.88135	10.3233	9.76167	8.5825	8.45	7.47125	7.64958	6.88104	6.75958	9.82312	9.37458	10.4042	10.1487	9.71333	9.865	10.0021	9.28583	9.825
1378	AT2G36230	APG10	Aldolase-type TIM barrel family protein	NM_129181	-	0	D3	1	0	-1.14198	-2.30573	-3.18094	0	-0.339792	-0.890625	-1.36604	0	-0.7175	-1.16302	-1.22031	10.6926	9.55063	8.38687	7.51167	10.8027	10.4629	9.91208	9.43667	10.6686	9.95115	9.50563	9.44833	10.6177	10.7675	9.57542	9.52583	8.3475	8.42625	7.15417	7.86917	10.7921	10.8133	10.5083	10.4175	9.90625	9.91792	9.53958	9.33375	10.6019
1405	AT4G17560	AT4G17560	Ribosomal protein L19 family protein	NM_117862	-	0	D3	1	0	-1.45219	-2.53219	-3.12083	0	-1.175	-1.58438	-2.05688	0	-0.978021	-1.34823	-1.63844	13.4744	12.0222	10.9422	10.3535	13.4833	12.3083	11.899	11.4265	13.5159	12.5379	12.1677	11.8775	13.4175	13.5312	11.9398	12.1046	10.8215	11.0629	10.2858	10.4213	13.46	13.5067	12.3083	12.3083	11.9483	11.8496	11.5483	11.3046	13.5458
1417	AT2G27040	AGO4	Argonaute family protein	NM_128262	-	0	D3	1	0	-0.999792	-2.18458	-3.13083	0	-0.00833333	-0.700833	-0.914583	0	-0.00520833	-0.354583	-0.709271	11.5448	10.545	9.36021	8.41396	11.3646	11.3562	10.6638	10.45	11.1119	11.1067	10.7573	10.4026	11.5756	11.514	10.4854	10.6046	9.2825	9.43792	8.31083	8.51708	11.5581	11.171	11.4354	11.2771	10.7921	10.5354	10.5142	10.3858	11.0642
1418	AT3G16140	PSAH-1	photosystem I subunit H-1	NM_112484	-	0	D3	1	0	-1.13323	-2.27885	-3.13854	0	-0.290417	-0.963125	-1.57833	0	-0.705729	-1.14646	-1.69198	14.4736	13.3404	12.1948	11.3351	14.3466	14.0561	13.3834	12.7682	14.2968	13.591	13.1503	12.6048	14.6154	14.3319	13.1358	13.545	12.0275	12.3621	11.3965	11.2737	14.4146	14.2785	14.1885	13.9238	13.3594	13.4075	12.8233	12.7131	14.2585
1419	AT5G10560	AT5G10560	Glycosyl hydrolase family protein	NM_121094	-	0	D3	1	0	-0.842083	-2.13958	-3.09271	0	-0.0613542	-0.967292	-1.69802	0	-0.400833	-0.809271	-1.33385	12.3481	11.506	10.2085	9.25542	12.3905	12.3292	11.4232	10.6925	12.2953	11.8945	11.486	10.9615	12.3975	12.2988	11.4671	11.545	10.2579	10.1592	9.21542	9.29542	12.4335	12.3475	12.2746	12.3837	11.4217	11.4248	10.6613	10.7238	12.2969
1421	AT5G57440	GS1	Haloacid dehalogenase-like hydrolase (HAD) superfamily protein	NM_125126	-	0	D3	1	0	-1.10917	-2.40458	-3.07771	0	-0.205521	-0.989062	-1.52771	0	-0.80125	-1.29198	-1.85271	11.5494	10.4402	9.14479	8.47167	11.5765	11.3709	10.5874	10.0488	11.48	10.6788	10.188	9.62729	11.5638	11.535	10.3283	10.5521	9.08271	9.20688	8.12083	8.8225	11.5421	11.6108	11.4073	11.3346	10.4729	10.7019	10.0288	10.0687	11.3683
1448	AT3G49500	RDR6	RNA-dependent RNA polymerase 6	NM_114810	-	0	D3	1	0	-0.816042	-2.29542	-3.00333	0	-0.0175	-0.571667	-0.969479	0	-0.165833	-0.440833	-0.812708	11.064	10.2479	8.76854	8.06062	10.9269	10.9094	10.3552	9.9574	10.8325	10.6667	10.3917	10.0198	11.3683	10.7596	10.1896	10.3063	8.8675	8.66958	7.85292	8.26833	11.1075	10.7462	10.9242	10.8946	10.3358	10.3746	10.1762	9.73854	10.95
1458	AT3G54890	LHCA1	photosystem I light harvesting complex gene 1	NM_180374	-	0	D3	1	0	-1.28823	-2.38417	-3.08302	0	-0.299375	-0.828333	-1.30604	0	-0.901667	-1.40958	-1.86479	16.8885	15.6003	14.5044	13.8055	16.5254	16.226	15.6971	15.2194	16.7896	15.8879	15.38	14.9248	16.9875	16.7896	15.4535	15.7471	14.3238	14.685	13.7302	13.8808	16.6529	16.3979	16.2925	16.1596	15.7067	15.6875	15.1846	15.2542	16.7896
1461	AT1G45010	AT1G45010	TRAM, LAG1 and CLN8 (TLC) lipid-sensing domain containing protein	NM_103581	-	0	D3	1	0	-1.21458	-2.47646	-3.01542	0	-0.113333	-0.739583	-1.53708	0	-0.606146	-0.945417	-1.61198	9.90917	8.69458	7.43271	6.89375	10.4363	10.3229	9.69667	8.89917	9.83813	9.23198	8.89271	8.22615	9.90375	9.91458	9.0925	8.29667	7.33333	7.53208	7.04125	6.74625	10.4558	10.4167	10.4042	10.2417	9.94292	9.45042	9.29583	8.5025	9.61708
1464	AT4G22130	SRF8	STRUBBELIG-receptor family 8	NM_118334	-	0	D3	1	0	-0.653437	-1.70219	-3.0801	0	0.512813	-0.0792708	-0.463125	0	-0.116042	0.147188	-0.207396	8.92135	8.26792	7.21917	5.84125	9.07302	9.58583	8.99375	8.6099	8.59802	8.48198	8.74521	8.39062	9.07083	8.77187	8.45375	8.08208	7.25125	7.18708	5.75083	5.93167	8.98583	9.16021	9.62708	9.54458	8.85667	9.13083	8.80562	8.41417	8.46958
1493	AT3G11280	AT3G11280	Duplicated homeodomain-like superfamily protein	NM_180227	MYB	0	D3	1	0	-1.1075	-2.19396	-3.07625	0	-0.728854	-0.782604	-0.9325	0	-0.976771	-0.746042	-1.18115	11.5915	10.484	9.3975	8.51521	11.5226	10.7937	10.74	10.5901	11.8298	10.853	11.0838	10.6486	11.6192	11.5638	10.6617	10.3063	9.27333	9.52167	8.60125	8.42917	11.3387	11.7065	10.8338	10.7538	10.7263	10.7538	10.7554	10.4248	11.9233
1498	AT4G28750	PSAE-1	Photosystem I reaction centre subunit IV / PsaE protein	NM_119019	-	0	D3	1	0	-1.1625	-2.40958	-2.99802	0	-0.234375	-0.955521	-1.48031	0	-0.855625	-1.26406	-1.83427	14.9723	13.8098	12.5627	11.9743	14.9003	14.6659	13.9448	13.42	14.9074	14.0518	13.6433	13.0731	14.9775	14.9671	13.5721	14.0475	12.3629	12.7625	12.0298	11.9187	14.9135	14.8871	14.7188	14.6131	13.8417	14.0479	13.4071	13.4329	14.9569
1501	AT3G22780	TSO1	Tesmin/TSO1-like CXC domain-containing protein	NM_113177	CPP	0	D3	1	0	-1.43833	-2.3551	-3.08833	0	-0.387396	-1.28656	-1.62375	0	-0.972083	-0.878958	-1.04219	10.8063	9.36792	8.45115	7.71792	10.6558	10.2684	9.36927	9.03208	10.6086	9.63656	9.72969	9.56646	10.8858	10.7267	9.50917	9.22667	8.53688	8.36542	7.33042	8.10542	10.5762	10.7354	10.3054	10.2315	9.31729	9.42125	9.39333	8.67083	10.4633
1542	AT1G15820	LHCB6	light harvesting complex photosystem II subunit 6	NM_101450	-	0	D3	1	0	-1.10354	-2.22292	-2.99583	0	-0.467812	-1.04833	-1.60021	0	-0.758229	-1.22979	-1.64687	15.0421	13.9385	12.8192	12.0463	14.9752	14.5074	13.9269	13.375	15.0134	14.2552	13.7836	13.3666	15.0727	15.0115	13.7713	14.1058	12.7429	12.8954	12.0533	12.0392	15.0746	14.8758	14.5208	14.494	13.9758	13.8779	13.4071	13.3429	15.0381
1548	AT1G72480	AT1G72480	Lung seven transmembrane receptor family protein	NM_105907	-	0	D3	1	0	-1.04792	-2.29677	-2.94146	0	-0.136979	-1.17958	-1.64365	0	-0.0347917	-0.851875	-1.46396	12.3631	11.3152	10.0664	9.42167	12.3103	12.1733	11.1307	10.6667	12.0454	12.0106	11.1935	10.5815	12.4517	12.2746	11.2513	11.3792	10.0648	10.0679	9.48583	9.3575	12.4746	12.146	12.1867	12.16	11.2535	11.0079	10.6613	10.6721	11.8075
1551	AT1G21560	AT1G21560	unknown protein; BEST Arabidopsis thaliana protein match is: unknown protein (TAIR:AT4G01170.1); Has 76 Blast hits to 76 proteins in 15 species: Archae - 0; Bacteria - 4; Metazoa - 3; Fungi - 2; Plants - 67; Viruses - 0; Other Eukaryotes - 0 (source: NCBI BLink).	NM_102005	-	0	D3	1	0	-1.37198	-2.21042	-3.06802	0	-0.369063	-0.896146	-1.33427	0	-0.866042	-1.11344	-1.47708	10.7922	9.42021	8.58177	7.72417	10.5384	10.1694	9.64229	9.20417	10.8217	9.95563	9.70823	9.34458	10.8454	10.739	9.36833	9.47208	8.45458	8.70896	7.40583	8.0425	10.5948	10.4821	10.1796	10.1592	9.49583	9.78875	9.29583	9.1125	10.8779
1556	AT4G13495	AT4G13495	other RNA	NR_022955	-	0	D3	1	0	-1.34771	-2.31813	-3.00354	0	-0.725625	-1.14531	-1.7576	0	-0.753542	-1.18729	-0.976667	14.5235	13.1758	12.2054	11.52	14.3967	13.671	13.2514	12.6391	14.535	13.7815	13.3477	13.5583	14.4642	14.5829	13.0583	13.2933	12.1738	12.2371	11.0483	11.9917	14.4019	14.3915	13.6337	13.7083	13.1827	13.32	12.5538	12.7244	14.5754
1578	AT2G45600	AT2G45600	alpha/beta-Hydrolases superfamily protein	NM_130122	-	0	D3	1	0	-1.06479	-2.0974	-2.99406	0	0.326875	0.265625	0.121042	0	-0.669167	-0.8525	-1.52333	11.1378	10.073	9.04042	8.14375	11.0856	11.4125	11.3513	11.2067	10.9546	10.2854	10.1021	9.43125	11.3377	10.9379	10.0135	10.1325	9.19458	8.88625	8.35958	7.92792	11.3387	10.8325	11.5479	11.2771	11.4308	11.2717	11.4542	10.9592	10.9787
1580	AT1G16340	ATKDSA2	Aldolase superfamily protein	NM_101500	-	0	D3	1	0	-1.15052	-2.23781	-2.95802	0	-0.220312	-0.845	-1.19937	0	-0.631562	-1.01073	-1.59	11.4718	10.3212	9.23396	8.51375	11.2967	11.0764	10.4517	10.0973	11.2423	10.6107	10.2316	9.65229	11.5638	11.3798	10.2121	10.4304	9.2125	9.25542	8.24667	8.78083	11.3575	11.2358	11.1729	10.9798	10.5896	10.3138	10.1567	10.0379	11.0642
1599	AT3G02250	AT3G02250	O-fucosyltransferase family protein	NM_111092	-	0	D3	1	0	-1.24802	-2.19469	-2.98031	0	-0.318958	-0.970313	-1.81562	0	-0.799167	-1.22979	-1.89083	11.8018	10.5538	9.60708	8.82146	12.1692	11.8502	11.1989	10.3535	11.891	11.0919	10.6612	10.0002	11.8333	11.7702	10.535	10.5725	9.60833	9.60583	8.81042	8.8325	12.1133	12.225	11.8371	11.8633	11.3233	11.0744	10.5242	10.1829	11.7875
1601	AT5G36930	AT5G36930	Disease resistance protein (TIR-NBS-LRR class) family	NM_001125847	-	0	D3	1	0	-0.988646	-1.83333	-3.02802	0	-0.809583	-0.929583	-1.20906	0	-0.606771	-0.639896	-0.674375	10.946	9.9574	9.11271	7.91802	10.8315	10.0219	9.90188	9.6224	10.8431	10.2364	10.2032	10.1687	11.3254	10.5667	10.1796	9.73521	9.30458	8.92083	7.69688	8.13917	10.6687	10.9942	9.94375	10.1	9.64396	10.1598	9.80458	9.44021	10.7729
1607	AT5G61480	PXY	PXY	PXY	-	0	D3	1	0	-1.24563	-2.33292	-2.89979	0	0.269687	-0.347188	-0.455938	0	-1.00437	-0.57375	-1.47844	9.62896	8.38333	7.29604	6.72917	9.78469	10.0544	9.4375	9.32875	9.33469	8.33031	8.76094	7.85625	9.95417	9.30375	8.79583	7.97083	7.45833	7.13375	6.69875	6.75958	9.97875	9.59062	10.0437	10.065	9.71333	9.16167	9.66542	8.99208	9.50021
1610	AT4G03190	GRH1	GRR1-like protein 1	NM_116555	-	0	D3	1	0	-0.760729	-2.17823	-2.82396	0	0.644375	0.182917	-0.133542	0	0.0385417	-0.229062	-1.08687	11.6132	10.8525	9.435	8.78927	11.4977	12.1421	11.6806	11.3642	11.5093	11.5478	11.2802	10.4224	11.7019	11.5246	10.5975	11.1075	9.245	9.625	8.705	8.87354	11.6908	11.3046	12.1242	12.16	11.7496	11.6117	11.4542	11.2742	11.6408
1613	AT1G66970	SVL2	SHV3-like 2	NM_105368	-	0	D3	1	0	-0.82875	-1.68792	-2.9901	0	-0.652083	-0.766875	-1.16042	0	-0.620938	-0.914896	-1.03385	14.5144	13.6856	12.8265	11.5243	14.5273	13.8752	13.7604	13.3669	14.4726	13.8517	13.5577	13.4387	14.5942	14.4346	13.6292	13.7421	12.6675	12.9854	11.455	11.5935	14.4592	14.5954	13.7556	13.9948	13.5913	13.9296	13.2529	13.4808	14.3935
1626	AT5G62350	AT5G62350	Plant invertase/pectin methylesterase inhibitor superfamily protein	NM_125629	-	0	D3	1	0	-1.36219	-2.11313	-3.01354	0	-0.390417	-1.19	-1.30677	0	-0.997708	-1.28906	-1.1575	14.2333	12.8711	12.1202	11.2198	14.1502	13.7598	12.9602	12.8434	14.2655	13.2678	12.9765	13.108	14.2029	14.2637	12.9494	12.7929	11.9596	12.2808	11.2613	11.1783	14.1975	14.1029	13.8392	13.6804	13.1483	12.7721	12.8035	12.8833	14.335
1630	AT3G52940	FK	Ergosterol biosynthesis ERG4/ERG24 family	NM_115154	-	0	D3	1	0	-1.24396	-2.29219	-2.89312	0	-0.546979	-1.34594	-1.76573	0	-0.52125	-1.24458	-1.5975	12.3515	11.1075	10.0593	9.45833	12.4614	11.9144	11.1154	10.6956	12.184	11.6627	10.9394	10.5865	12.2827	12.4202	11.1075	11.1075	10.0315	10.0871	9.43833	9.47833	12.5654	12.3573	11.9396	11.8892	11.1937	11.0371	10.7462	10.645	11.9842
1664	AT3G42670	CHR38	chromatin remodeling 38	NM_114134	-	0	D3	1	0	-0.663958	-1.71479	-2.87354	0	0.006875	-0.834375	-1.00083	0	-0.320937	-0.406354	-1.30917	9.44875	8.78479	7.73396	6.57521	9.00604	9.01292	8.17167	8.00521	9.28813	8.96719	8.88177	7.97896	9.49792	9.39958	9.0125	8.55708	7.65729	7.81062	6.30083	6.84958	9.0225	8.98958	9.13333	8.8925	8.245	8.09833	8.29083	7.71958	9.45708
1667	AT2G32880	AT2G32880	TRAF-like family protein	NM_128848	-	0	D3	1	0	-0.804271	-2.28594	-2.73865	0	-0.447188	-0.536979	-1.01927	0	-0.826875	-1.13729	-1.7451	12.8863	12.082	10.6003	10.1476	12.5876	12.1404	12.0506	11.5683	12.9304	12.1035	11.7931	11.1853	12.856	12.9165	12.0754	12.0885	10.335	10.8656	9.99042	10.3048	12.6006	12.5746	12.1108	12.17	11.8788	12.2225	11.3994	11.7373	12.9758
1683	AT2G33860	ETT	Transcriptional factor B3 family protein / auxin-responsive factor AUX/IAA-related	NM_128946	ARF	0	D3	1	0	-1.17385	-2.11594	-2.89781	0	0.0883333	-0.391458	-0.637083	0	-0.603438	-0.409583	-0.586458	11.7166	10.5427	9.60063	8.81875	11.6398	11.7281	11.2483	11.0027	11.4723	10.8689	11.0627	10.8858	11.811	11.6221	10.4583	10.6271	9.52333	9.67792	8.68458	8.95292	11.7667	11.5129	11.7429	11.7133	11.2146	11.2821	11.0267	10.9787	11.4229
1702	AT2G27810	ATNAT12	ATNAT12	ATNAT12	-	0	D3	1	0	-1.0675	-2.23625	-2.80052	0	-0.218958	-0.980729	-1.515	0	-0.418333	-1.01948	-1.26688	13.5506	12.4831	11.3144	10.7501	13.5548	13.3358	12.5741	12.0398	13.4145	12.9961	12.395	12.1476	13.6183	13.4829	12.3517	12.6146	11.2513	11.3775	10.6342	10.866	13.6642	13.4454	13.3617	13.31	12.6088	12.5394	12.0042	12.0754	13.2863
1716	AT4G37550	AT4G37550	Acetamidase/Formamidase family protein	NM_001036724	-	0	D3	1	0	-1.4424	-2.15812	-2.92396	0	-0.958333	-1.04979	-1.32406	0	-1.3775	-1.06448	-1.32969	12.8985	11.4561	10.7404	9.97458	12.8115	11.8531	11.7617	11.4874	12.8664	11.4889	11.8019	11.5367	12.9962	12.8008	11.2804	11.6319	10.5879	10.8929	9.97	9.97917	12.825	12.7979	11.9596	11.7467	11.7846	11.7387	11.6702	11.3046	12.7754
1731	AT5G44030	CESA4	cellulose synthase A4	NM_123770	-	0	D3	1	0	-1.32125	-2.115	-2.90333	0	0.12625	0.0390625	0.158958	0	-0.934583	-0.715729	-0.917083	9.70646	8.38521	7.59146	6.80312	9.66292	9.78917	9.70198	9.82187	9.27062	8.33604	8.5549	8.35354	9.98208	9.43083	8.67667	8.09375	7.83583	7.34708	6.56583	7.04042	10.0979	9.22792	9.78125	9.79708	9.82437	9.57958	10.2333	9.41042	9.06458
1737	AT3G52840	BGAL2	beta-galactosidase 2	NM_115144	-	0	D3	1	0	-0.784896	-2.1324	-2.73177	0	0.0539583	-0.296667	-0.726563	0	-0.431042	-1.04187	-1.62667	13.1434	12.3585	11.011	10.4117	13.2098	13.2637	12.9131	12.4832	13.1508	12.7198	12.109	11.5242	13.1848	13.1021	12.1988	12.5183	11.0017	11.0204	10.5563	10.2671	13.3017	13.1179	13.3275	13.2	12.8537	12.9725	12.6	12.3665	13.195
1766	AT1G77690	LAX3	like AUX1 3	NM_106418	-	0	D3	1	0	-0.757292	-1.68125	-2.83448	0	-0.0434375	-0.754583	-1.04792	0	0.7425	0.954792	0.494271	10.284	9.52667	8.60271	7.44948	10.3556	10.3122	9.60104	9.30771	9.99979	10.7423	10.9546	10.4941	10.3033	10.2646	9.70292	9.35042	8.54625	8.65917	7.53271	7.36625	10.7154	9.99583	10.4235	10.2008	9.455	9.74708	9.58917	9.02625	10.0133
1767	AT2G46710	ROPGAP3	ROPGAP3	ROPGAP3	-	0	D3	1	0	-1.11594	-2.13542	-2.79292	0	0.348333	0.0191667	-0.381354	0	-0.449583	-0.738854	-1.08156	12.4396	11.3236	10.3042	9.64667	12.3359	12.6843	12.3551	11.9546	12.311	11.8615	11.5722	11.2295	12.6046	12.2746	11.1921	11.4552	10.3042	10.3042	9.87417	9.41917	12.6113	12.0606	12.7242	12.6444	12.3902	12.32	12.1371	11.7721	12.4704
1776	AT5G28290	ATNEK3	NIMA-related kinase 3	NM_122712	-	0	D3	1	0	-0.610208	-2.03062	-2.66875	0	0.654167	-0.336458	-1.20073	0	0.362083	-0.232708	-0.726458	10.1283	9.51812	8.09771	7.45958	10.0362	10.6904	9.69979	8.83552	9.81292	10.175	9.58021	9.08646	10.3712	9.88542	9.6275	9.40875	7.97917	8.21625	7.35167	7.5675	10.1208	9.95167	10.6271	10.7538	9.60083	9.79875	8.85208	8.81896	9.86417
1840	AT5G03050	AT5G03050	unknown protein; Has 33 Blast hits to 33 proteins in 10 species: Archae - 0; Bacteria - 0; Metazoa - 0; Fungi - 0; Plants - 33; Viruses - 0; Other Eukaryotes - 0 (source: NCBI BLink).	NM_120383	-	0	D3	1	0	-0.938958	-2.17094	-2.6651	0	0.237917	-0.369167	-0.866042	0	-0.410104	-0.743125	-1.18448	10.9156	9.97667	8.74469	8.25052	10.7794	11.0173	10.4102	9.91333	10.8667	10.4566	10.1235	9.68219	11.0179	10.8133	9.86417	10.0892	8.76917	8.72021	7.90229	8.59875	10.8458	10.7129	11.14	10.8946	10.5496	10.2708	10.1375	9.68917	10.9679
1842	AT1G78060	AT1G78060	Glycosyl hydrolase family protein	NM_106455	-	0	D3	1	0	-0.777292	-1.6749	-2.78229	0	0.545	0.0535417	-0.389167	0	0.243125	-0.0964583	-0.527187	11.0117	10.2344	9.33677	8.22938	11.1179	11.6629	11.1715	10.7287	10.6019	10.845	10.5054	10.0747	11.0021	11.0213	10.2121	10.2567	9.19458	9.47896	8.0825	8.37625	11.2875	10.9483	11.6013	11.7246	11.1937	11.1492	10.7183	10.7392	10.2025
1852	AT1G53000	CKS	Nucleotide-diphospho-sugar transferases superfamily protein	NM_104178	-	0	D3	1	0	-0.507292	-1.82792	-2.63646	0	0.179792	-0.119063	-0.546979	0	-0.380208	-0.0269792	-0.651771	10.166	9.65875	8.33812	7.52958	9.98396	10.1638	9.8649	9.43698	10.0169	9.63667	9.9899	9.3651	10.3329	9.99917	9.56583	9.75167	8.2925	8.38375	7.59292	7.46625	9.99458	9.97333	10.2979	10.0296	9.92396	9.80583	9.90208	8.97188	10.0583
1897	AT3G43610	AT3G43610	Spc97 / Spc98 family of spindle pole body (SBP) component	NM_114229	-	0	D3	1	0	-1.19458	-2.1075	-2.69792	0	-0.605625	-1.34802	-1.54198	0	-0.852917	-1.07229	-1.30937	10.9165	9.72188	8.80896	8.21854	10.9934	10.3878	9.64542	9.45146	10.7942	9.94125	9.72188	9.48479	11.0096	10.8233	9.69208	9.75167	8.82917	8.78875	7.94125	8.49583	11.0148	10.9721	10.3956	10.38	9.76208	9.52875	9.55917	9.34375	10.7183
1898	AT4G25960	PGP2	P-glycoprotein 2	NM_118729	-	0	D3	1	0	-0.964167	-1.68271	-2.79438	0	0.162812	-0.203229	-0.455104	0	-0.683958	-0.6875	-1.21958	12.3521	11.3879	10.6694	9.55771	12.5041	12.6669	12.3008	12.049	12.0819	11.3979	11.3944	10.8623	12.4517	12.2525	11.34	11.4358	10.6788	10.66	9.67708	9.43833	12.6304	12.3777	12.7133	12.6204	12.4921	12.1096	12.3808	11.7171	12.0121
1911	AT5G42030	ABIL4	ABL interactor-like protein 4	NM_123568	-	0	D3	1	0	-0.928542	-1.70042	-2.76583	0	-0.0395833	-0.147917	-0.394479	0	-0.701771	-0.681562	-0.913021	10.8706	9.94208	9.17021	8.10479	10.6844	10.6448	10.5365	10.2899	10.7655	10.0638	10.084	9.8525	10.7635	10.9777	9.81542	10.0687	9.12625	9.21417	7.94125	8.26833	10.7387	10.63	10.6862	10.6033	10.5375	10.5354	10.2994	10.2804	10.7058
1923	AT1G17430	AT1G17430	alpha/beta-Hydrolases superfamily protein	NM_101604	-	0	D3	1	0	-0.534479	-1.79271	-2.59031	0	0.0363542	-0.833854	-1.1226	0	-0.0563542	-0.562292	-0.937188	10.0448	9.51031	8.25208	7.45448	10.0107	10.0471	9.17687	8.88812	9.8251	9.76875	9.26281	8.88792	10.3712	9.71833	9.77167	9.24896	8.47625	8.02792	7.52375	7.38521	10.0167	10.0048	9.99417	10.1	9.16833	9.18542	8.99667	8.77958	9.69604
1939	AT2G41940	ZFP8	zinc finger protein 8	NM_129758	C2H2	0	D3	1	0	-0.8125	-2.10896	-2.56135	0	0.005625	-0.0204167	-0.188958	0	-0.515729	-0.994062	-1.30698	13.2515	12.439	11.1425	10.6901	13.1765	13.1821	13.156	12.9875	13.2668	12.751	12.2727	11.9598	13.2946	13.2083	12.37	12.5079	11.1654	11.1196	10.8646	10.5156	13.2812	13.0717	13.22	13.1442	13.0829	13.2292	12.9419	13.0331	13.3215
1949	AT1G13170	ORP1D	OSBP(oxysterol binding protein)-related protein 1D	NM_101187	-	0	D3	1	0	-0.784167	-2.15406	-2.52583	0	0.136667	-0.907917	-1.52896	0	-0.197917	-0.946563	-1.37542	11.0154	10.2312	8.86135	8.48958	11.169	11.3056	10.261	9.64	10.919	10.721	9.9724	9.54354	11.0096	11.0213	10.0675	10.395	8.79021	8.9325	8.37125	8.60792	11.2083	11.1296	11.295	11.3163	10.4012	10.1208	9.79417	9.48583	10.8129
1981	AT3G30300	AT3G30300	O-fucosyltransferase family protein	NM_113929	-	0	D3	1	0	-1.37521	-2.05729	-2.69917	0	-0.132292	-0.489375	-0.827083	0	-0.787083	-1.00573	-1.22937	12.0185	10.6433	9.96125	9.31938	11.9294	11.7971	11.44	11.1023	11.8873	11.1002	10.8816	10.6579	12.165	11.8721	10.5879	10.6988	9.86375	10.0587	9.16042	9.47833	12.0529	11.8058	11.7308	11.8633	11.4921	11.3879	11.0971	11.1075	11.8508
1998	AT2G37080	RIP2	RIP2	RIP2	-	0	D3	1	0	-1.17448	-1.99615	-2.6676	0	-0.644375	-0.831771	-0.966042	0	-0.795938	-1.04094	-1.44562	11.5477	10.3732	9.55156	8.8801	11.7452	11.1008	10.9134	10.7792	11.6084	10.8125	10.5675	10.1628	11.5421	11.5533	10.2669	10.4796	9.46792	9.63521	8.88667	8.87354	11.5908	11.8996	11.085	11.1167	11.0344	10.7925	10.7956	10.7627	11.3469
2031	AT1G35612	AT1G35612	transposable element gene	BX817788	-	0	D3	1	0	-0.604896	-1.69469	-2.56406	0	0.303333	0.369792	0.178958	0	-0.414688	-0.702188	-1.01438	12.2332	11.6283	10.5385	9.66917	11.9506	12.254	12.3204	12.1296	12.4149	12.0002	11.7127	11.4005	12.2827	12.1837	11.4162	11.8404	10.3908	10.6862	9.53958	9.79875	11.9758	11.9254	12.2746	12.2333	12.2188	12.4221	12.1837	12.0754	12.6379
2083	AT2G42690	AT2G42690	alpha/beta-Hydrolases superfamily protein	NM_129830	-	0	D3	1	0	-1.55052	-2.03177	-2.6501	0	-0.692708	-0.668542	-0.948542	0	-1.03979	-0.955208	-1.28521	13.9501	12.3996	11.9183	11.3	13.9917	13.299	13.3231	13.0431	13.749	12.7092	12.7937	12.4638	13.9231	13.9771	12.2354	12.5638	11.7667	12.07	11.2508	11.3492	13.9229	14.0604	13.1958	13.4021	13.31	13.3362	13.0642	13.0221	13.6492
2107	AT2G33570	GALS1	GALS1	GALS1	-	0	D3	1	0	-0.949271	-1.82458	-2.5875	0	0.977813	-0.711042	-1.32531	0	0.260938	-0.59875	-0.9325	9.18125	8.23198	7.35667	6.59375	9.14271	10.1205	8.43167	7.8174	8.77042	9.03135	8.17167	7.83792	9.33083	9.03167	8.65604	7.80792	7.61875	7.09458	6.53542	6.65208	9.30583	8.97958	10.2881	9.95292	8.46167	8.40167	8.31375	7.32104	8.61542
2140	AT1G60790	TBL2	Plant protein of unknown function (DUF828)	NM_104762	-	0	D3	1	0	-1.04792	-2.04656	-2.4926	0	-0.0708333	-0.696458	-1.2225	0	-0.625	-1.00063	-1.40865	11.3152	10.2673	9.26865	8.8226	11.3054	11.2346	10.609	10.0829	11.2019	10.5769	10.2012	9.79323	11.3792	11.2513	10.1254	10.4092	9.16125	9.37604	8.93146	8.71375	11.43	11.1808	11.3258	11.1433	10.6504	10.5675	10.3583	9.8075	11.1525
2142	AT5G09220	AAP2	amino acid permease 2	NM_120958	-	0	D3	1	0	-1.24021	-1.84792	-2.63875	0	-0.816354	-0.598021	-0.467708	0	-0.878646	-0.754271	-1.42812	14.7881	13.5479	12.9402	12.1494	14.6836	13.8673	14.0856	14.2159	14.8204	13.9418	14.0661	13.3923	14.8029	14.7733	13.5596	13.5363	12.7429	13.1375	12.0192	12.2796	14.6583	14.709	13.9354	13.7992	14.0887	14.0825	14.2667	14.1652	14.8683
2166	AT3G27230	AT3G27230	S-adenosyl-L-methionine-dependent methyltransferases superfamily protein	NM_113637	-	0	D3	1	0	-0.554792	-1.80083	-2.42854	0	-0.01125	-0.757708	-1.35833	0	0.105313	-0.671771	-1.03344	10.7167	10.1619	8.91583	8.28813	11.0673	11.056	10.3096	9.70896	10.6914	10.7967	10.0196	9.65792	10.8454	10.5879	10.1796	10.1442	8.91083	8.92083	8.03667	8.53958	11.0262	11.1083	11.0512	11.0608	10.3054	10.3138	9.835	9.58292	10.6383
2168	AT1G30360	ERD4	Early-responsive to dehydration stress protein (ERD4)	NM_102773	-	0	D3	1	0	-0.553229	-1.52	-2.50188	0	0.424792	0.358229	0.00864583	0	-0.08375	-0.297187	-0.675417	13.9906	13.4374	12.4706	11.4887	13.9935	14.4183	14.3518	14.0022	13.9653	13.8816	13.6681	13.2899	14.0137	13.9675	13.23	13.6448	12.2146	12.7267	11.5104	11.4671	13.9887	13.9983	14.4067	14.43	14.2856	14.4179	13.9931	14.0113	13.9375
2169	AT3G08660	AT3G08660	Phototropic-responsive NPH3 family protein	NM_111700	-	0	D3	1	0	-0.889479	-1.98135	-2.46042	0	1.21187	0.638333	0.05125	0	0.114583	-0.173542	-0.715208	10.2696	9.3801	8.28823	7.80917	10.0665	11.2783	10.7048	10.1177	10.0056	10.1202	9.83208	9.29042	10.285	10.2542	9.47896	9.28125	8.25542	8.32104	7.77458	7.84375	10.1487	9.98417	11.1833	11.3733	10.716	10.6935	10.1762	10.0592	10.025
2179	AT4G04340	OSCA1	osca1	osca1	-	0	D3	1	0	-1.33646	-1.90417	-2.60281	0	-0.241771	-0.640937	-0.977187	0	-0.985833	-1.02875	-1.19948	14.0869	12.7504	12.1827	11.4841	13.9157	13.674	13.2748	12.9385	13.9938	13.0079	12.965	12.7943	14.1237	14.05	12.5008	13	11.9475	12.4179	11.455	11.5131	14.0156	13.8158	13.6792	13.6687	13.2898	13.2598	12.9521	12.925	13.9375
2186	AT1G68570	ATNPF3.1	AtNPF3.1	AtNPF3.1	-	0	D3	1	0	-1.11854	-1.88771	-2.55104	0	-0.583854	-0.715625	-1.22521	0	-0.260729	-0.630729	-0.784375	12.7896	11.671	10.9019	10.2385	13.3038	12.7199	12.5881	12.0785	12.6005	12.3398	11.9698	11.8161	12.8767	12.7025	11.6317	11.7104	11.0017	10.8021	10.4704	10.0067	13.1429	13.4646	12.5512	12.8885	12.4921	12.6842	11.9275	12.2296	12.2117
2204	AT4G38160	PDE191	Mitochondrial transcription termination factor family protein	NM_119977	-	0	D3	1	0	-1.12625	-1.97323	-2.49438	0	-0.948542	-1.24635	-1.13302	0	-0.951562	-0.776458	-0.909271	10.2848	9.15854	8.31156	7.79042	10.1142	9.16562	8.86781	8.98115	10.2314	9.27979	9.4549	9.32208	10.4079	10.1617	9.12125	9.19583	8.35875	8.26437	7.47542	8.10542	10.0579	10.1704	9.245	9.08625	8.705	9.03063	9.37688	8.58542	10.4315
2219	AT5G48660	AT5G48660	B-cell receptor-associated protein 31-like	NM_124243	-	0	D3	1	0	-0.476042	-1.8	-2.36292	0	0.247917	-0.565104	-1.03437	0	0.195625	-0.0525	-0.474375	8.90542	8.42938	7.10542	6.5425	8.72792	8.97583	8.16281	7.69354	8.60313	8.79875	8.55063	8.12875	9.06042	8.75042	8.7175	8.14125	7.13708	7.07375	6.36125	6.72375	8.56333	8.8925	9.09958	8.85208	8.245	8.08062	8.02917	7.35792	8.61542
2235	AT5G13630	GUN5	magnesium-chelatase subunit chlH, chloroplast, putative / Mg-protoporphyrin IX chelatase, putative (CHLH)	NM_121366	-	0	D3	1	0	-1.22937	-1.92708	-2.51875	0	-0.844375	-1.20115	-1.66177	0	-0.988333	-1.12625	-1.35708	15.5977	14.3683	13.6706	13.079	15.6872	14.8428	14.486	14.0254	15.564	14.5756	14.4377	14.2069	15.5925	15.6029	14.1904	14.5463	13.5258	13.8154	12.9913	13.1667	15.6773	15.6971	14.7769	14.9087	14.5542	14.4179	14.05	14.0008	15.4796
2238	AT2G45850	AHL9	AHL9	AHL9	-	0	D3	1	0	-1.20271	-1.9474	-2.4999	0	-0.111458	-0.392292	-0.559792	0	-0.990729	-0.9775	-1.31948	12.3936	11.1909	10.4462	9.89375	12.0448	11.9333	11.6525	11.485	12.4968	11.506	11.5193	11.1773	12.429	12.3583	11.0442	11.3377	10.3242	10.5683	9.82	9.9675	11.9917	12.0979	12.0033	11.8633	11.6137	11.6913	11.5258	11.4442	12.5475
2240	AT1G51940	ATLYK3	AtLYK3	AtLYK3	-	0	D3	1	0	-0.516458	-1.5124	-2.43833	0	0.488229	-0.536563	-1.24031	0	-0.0228125	-0.3125	-0.691667	11.7294	11.2129	10.217	9.29104	11.2135	11.7018	10.677	9.97323	11.5852	11.5624	11.2727	10.8935	11.7679	11.6908	11.1415	11.2844	10.335	10.099	9.13292	9.44917	11.2758	11.1512	11.7023	11.7012	10.5806	10.7733	10.1271	9.81938	11.5496
2243	AT1G72610	GER1	germin-like protein 1	NM_105920	-	0	D3	1	0	-0.599479	-1.96104	-2.3301	0	-0.236458	-1.04396	-1.81156	0	-0.210938	-0.743229	-1.0524	15.134	14.5345	13.1729	12.8039	15.2685	15.0321	14.2246	13.457	15.1534	14.9425	14.4102	14.101	15.1271	15.1408	14.406	14.6629	13.2083	13.1375	12.8967	12.711	15.3158	15.2212	14.9758	15.0883	14.1546	14.2946	13.266	13.6479	15.1223
2257	AT5G27360	SFP2	Major facilitator superfamily protein	NM_122618	-	0	D3	1	0	-0.652917	-1.32146	-2.52927	0	0.417813	0.356875	0.500729	0	-0.158542	0.171875	-0.113542	11.875	11.2221	10.5535	9.34573	11.7866	12.2044	12.1434	12.2873	11.831	11.6725	12.0029	11.7175	11.8446	11.9054	11.1304	11.3138	10.2671	10.84	8.93146	9.76	11.88	11.6931	12.1754	12.2333	12.0752	12.2117	12.2413	12.3333	11.7696
2259	AT4G28180	AT4G28180	unknown protein; FUNCTIONS IN: molecular_function unknown; INVOLVED IN: N-terminal protein myristoylation; LOCATED IN: cellular_component unknown; EXPRESSED IN: 15 plant structures; EXPRESSED DURING: 8 growth stages; Has 1508 Blast hits to 1315 proteins in 223 species: Archae - 4; Bacteria - 127; Metazoa - 687; Fungi - 310; Plants - 142; Viruses - 28; Other Eukaryotes - 210 (source: NCBI BLink).	NM_118958	-	0	D3	1	0	-1.20885	-1.88073	-2.52594	0	-0.424375	-1.32844	-1.68583	0	-0.5775	-0.664479	-0.913229	11.112	9.90312	9.23125	8.58604	11.1994	10.775	9.87094	9.51354	11.0193	10.4418	10.3548	10.106	11.2946	10.9294	9.77167	10.0346	9.12625	9.33625	8.59167	8.58042	11.2475	11.1512	10.9146	10.6354	9.98271	9.75917	9.49	9.53708	10.9381
2263	AT4G37470	KAI2	KAI2	KAI2	-	0	D3	1	0	-0.850729	-1.5151	-2.55365	0	-0.558854	-0.247604	-0.493438	0	-0.875625	-0.673125	-0.975417	12.4901	11.6394	10.975	9.93646	12.3011	11.7423	12.0535	11.8077	12.5077	11.6321	11.8346	11.5323	12.4404	12.5398	11.5779	11.7008	10.7896	11.1604	9.91792	9.955	12.4654	12.1369	11.7713	11.7133	12.0669	12.0402	11.7919	11.8235	12.6754
2281	AT1G01610	GPAT4	glycerol-3-phosphate acyltransferase 4	NM_100043	-	0	D3	1	0	-0.445417	-1.71198	-2.34	0	0.264167	-0.150937	-0.345417	0	0.145	-0.337604	-0.854479	12.769	12.3235	11.057	10.429	12.9866	13.2507	12.8356	12.6411	12.5287	12.6737	12.1911	11.6743	12.9658	12.5721	12.6069	12.0402	11.3119	10.8021	10.7383	10.1196	13.2008	12.7723	13.2417	13.2598	12.8825	12.7888	12.795	12.4873	12.3667
2291	AT5G61130	PDCB1	plasmodesmata callose-binding protein 1	NM_125506	-	0	D3	1	0	-0.739792	-1.98062	-2.33688	0	-0.63375	-1.2549	-1.40167	0	-0.189688	-0.954792	-0.947083	12.3958	11.656	10.4152	10.059	12.7552	12.1215	11.5003	11.3535	12.3796	12.1899	11.4248	11.4325	12.3175	12.4742	11.5779	11.7342	10.2212	10.6092	9.84083	10.2771	12.7125	12.7979	12.1754	12.0675	11.604	11.3967	11.2629	11.4442	12.2737
2321	AT1G27680	APL2	ADPGLC-PPase large subunit	NM_102533	-	0	D3	1	0	-0.977187	-1.68229	-2.50823	0	-0.354896	-0.772917	-0.926667	0	-0.548646	-0.734687	-0.855937	10.5813	9.60406	8.89896	8.07302	10.6124	10.2575	9.83948	9.68573	10.542	9.99333	9.80729	9.68604	10.7283	10.4342	9.70292	9.50521	8.82917	8.96875	7.94125	8.20479	10.5948	10.63	10.3558	10.1592	9.82437	9.85458	9.82458	9.54688	10.42
2326	AT1G71695	AT1G71695	Peroxidase superfamily protein	NM_105826	-	0	D3	1	0	-1.01844	-1.53729	-2.56833	0	-0.164271	-0.01	-0.158333	0	-0.219792	-0.268333	-0.68125	13.1329	12.1145	11.5956	10.5646	13.1696	13.0053	13.1596	13.0113	12.9308	12.711	12.6625	12.2496	13.3671	12.8987	12.1404	12.0885	11.6667	11.5246	10.8835	10.2456	13.5083	12.8308	13.2302	12.7804	13.3467	12.9725	13.3746	12.6479	13
2336	AT3G13730	CYP90D1	cytochrome P450, family 90, subfamily D, polypeptide 1	NM_112223	-	0	D3	1	0	-1.06479	-1.83417	-2.46042	0	-0.23375	0.140417	0.110625	0	-0.395521	0.154896	-0.453021	11.291	10.2263	9.45688	8.83063	9.95146	9.71771	10.0919	10.0621	9.91531	9.51979	10.0702	9.46229	11.7363	10.8458	10.6617	9.79083	9.58833	9.32542	8.77667	8.88458	10.0167	9.88625	9.87167	9.56375	10.1875	9.99625	10.26	9.86417	10.025
2350	AT1G61240	AT1G61240	Protein of unknown function (DUF707)	NM_001124055	-	0	D3	1	0	-0.7575	-1.72615	-2.40521	0	0.256146	-0.136563	-0.672188	0	-0.237396	-0.243958	-0.555312	11.4377	10.6802	9.71156	9.0325	11.3882	11.6444	11.2517	10.716	11.3674	11.13	11.1234	10.8121	11.5879	11.2875	10.6617	10.6988	9.7225	9.70063	8.82167	9.24333	11.3667	11.4098	11.7208	11.5679	11.2944	11.209	10.9371	10.495	11.3469
2357	AT5G16590	LRR1	Leucine-rich repeat protein kinase family protein	NM_121665	-	0	D3	1	0	-1.12354	-1.91552	-2.41729	0	0.230521	-0.922708	-1.8224	0	-0.282813	-0.899375	-1.28365	11.8049	10.6814	9.88937	9.3876	12.0501	12.2806	11.1274	10.2277	11.6593	11.3765	10.7599	10.3756	11.9081	11.7017	10.7469	10.6158	9.89708	9.88167	9.59667	9.17854	12.2508	11.8494	12.2863	12.275	11.1723	11.0825	10.3963	10.0592	11.5935
2364	AT3G08940	LHCB4.2	light harvesting complex photosystem II	NM_111728	-	0	D3	1	0	-0.807917	-1.68688	-2.42313	0	-0.0859375	-0.521771	-0.832813	0	-0.535	-0.707292	-1.04688	15.9454	15.1375	14.2585	13.5223	15.9105	15.8246	15.3887	15.0777	15.9331	15.3981	15.2258	14.8863	15.9454	15.9454	14.955	15.32	14.0733	14.4437	13.5017	13.5429	15.9331	15.8879	15.815	15.8342	15.3396	15.4379	15.0871	15.0683	15.9208
2380	AT5G47610	AT5G47610	RING/U-box superfamily protein	NM_124134	-	0	D3	1	0	-0.712604	-1.38792	-2.46542	0	-0.5875	0.0283333	0.203438	0	-0.792396	-0.420729	-1.11417	11.1783	10.4657	9.79042	8.71292	11.2202	10.6327	11.2485	11.4236	11.1513	10.3589	10.7305	10.0371	11.3146	11.0421	10.1796	10.7519	9.71417	9.86667	8.63375	8.79208	11.3758	11.0646	10.8146	10.4508	11.4308	11.0663	11.8035	11.0437	11.5071
2392	AT1G68568	AT1G68568	other RNA	NR_022380	-	0	D3	1	0	-1.14583	-1.8599	-2.42708	0	-0.426667	-0.652604	-1.07354	0	-0.208854	-0.538854	-0.565104	12.1683	11.0225	10.3084	9.74125	12.6567	12.23	12.0041	11.5831	11.8711	11.6623	11.3323	11.306	12.165	12.1717	10.9375	11.1075	10.3702	10.2467	9.8925	9.59	12.5267	12.7867	11.9946	12.4654	11.8508	12.1573	11.3338	11.8325	11.2963
2421	AT3G27850	RPL12-C	ribosomal protein L12-C	NM_113701	-	0	D3	1	0	-0.955417	-1.90365	-2.33802	0	-0.968333	-1.30854	-1.44313	0	-0.529583	-0.765937	-1.01542	14.0514	13.0959	12.1477	11.7133	14.1104	13.1421	12.8019	12.6673	14.0939	13.5643	13.3279	13.0784	14.0075	14.0952	12.9767	13.2152	12.0058	12.2896	11.6279	11.7988	14.0921	14.1288	13.22	13.0642	12.7842	12.8196	12.7425	12.5921	14.125
2439	AT4G25100	FSD1	Fe superoxide dismutase 1	NM_118642	-	0	D3	1	0	-0.839167	-1.26562	-2.51375	0	-0.392292	-0.2675	-0.709792	0	-0.867604	-0.877708	-1.29552	14.0231	13.184	12.7575	11.5094	14.1777	13.7854	13.9102	13.4679	13.9404	13.0728	13.0627	12.6449	13.9121	14.1342	13.0471	13.3208	12.6379	12.8771	11.2508	11.7679	14.1779	14.1775	13.7096	13.8613	13.7802	14.0402	13.3963	13.5396	13.9721
2468	AT3G28130	UMAMIT44	UMAMIT44	UMAMIT44	-	0	D3	1	0	-1.30927	-1.74771	-2.47375	0	-0.0830208	-0.318542	-0.500625	0	-0.909896	-1.08	-1.04708	12.4579	11.1486	10.7102	9.98417	12.5495	12.4665	12.2309	12.0489	12.5223	11.6124	11.4423	11.4752	12.3975	12.5183	11.1721	11.1252	10.5879	10.8325	9.94125	10.0271	12.5356	12.5633	12.4763	12.4567	12.0958	12.366	12.1371	11.9606	12.5388
2477	AT5G37790	AT5G37790	Protein kinase superfamily protein	NM_123138	-	0	D3	1	0	-0.958438	-1.78208	-2.36083	0	0.444479	0.509583	0.34375	0	-0.435	-0.270625	-0.809271	11.1179	10.1595	9.33583	8.75708	11.1285	11.573	11.6381	11.4723	10.8019	10.3669	10.5312	9.9926	11.225	11.0108	10.12	10.199	9.20292	9.46875	8.98583	8.52833	11.3287	10.9283	11.6013	11.5448	11.7602	11.516	11.5673	11.3773	10.8887
2481	AT1G55910	ZIP11	zinc transporter 11 precursor	NM_104468	-	0	D3	1	0	-0.801875	-1.61354	-2.37646	0	-1.31302	-1.3626	-1.76104	0	-0.410104	-0.646979	-1.17135	11.6154	10.8135	10.0019	9.23896	11.7302	10.4172	10.3676	9.96917	11.5874	11.1773	10.9404	10.416	11.811	11.4198	10.9171	10.71	10.1221	9.88167	9.31833	9.15958	11.611	11.8494	10.3956	10.4388	10.4215	10.3138	9.98208	9.95625	11.5935
2503	AT4G14570	AARE	AARE	AARE	-	0	D3	1	0	-1.03271	-1.77833	-2.36823	0	-0.475625	-0.856771	-1.16292	0	-0.729583	-1.00438	-1.39438	13.1966	12.1639	11.4182	10.8283	13.1329	12.6573	12.2761	11.97	13.0965	12.3669	12.0921	11.7021	13.1848	13.2083	12.1133	12.2144	11.3119	11.5246	10.8338	10.8229	13.1829	13.0829	12.6629	12.6517	12.3406	12.2117	11.8987	12.0412	12.9892
2506	AT5G12150	AT5G12150	Rho GTPase activation protein (RhoGAP) with PH domain	NM_001125741	-	0	D3	1	0	-1.00615	-1.68896	-2.39698	0	-0.666042	-0.891771	-1.13635	0	-0.720729	-1.00271	-1.09281	14.6028	13.5967	12.9139	12.2058	14.7009	14.0349	13.8092	13.5646	14.6861	13.9654	13.6834	13.5933	14.5604	14.6452	13.4938	13.6996	12.7648	13.0629	12.0925	12.3192	14.7429	14.659	14.0052	14.0646	13.8946	13.7238	13.5433	13.5858	14.6452
2514	AT4G37590	NPY5	Phototropic-responsive NPH3 family protein	NM_119923	-	0	D3	1	0	-0.917292	-1.77437	-2.3301	0	0.119063	-0.0563542	-0.233229	0	-0.816771	-0.684167	-1.14417	10.4656	9.54833	8.69125	8.13552	10.2866	10.4056	10.2302	10.0533	10.4344	9.6176	9.75021	9.29021	10.74	10.1913	9.81542	9.28125	8.85667	8.52583	8.32417	7.94688	10.3635	10.2096	10.5512	10.26	10.4329	10.0275	10.4621	9.64458	10.5
2524	AT5G59030	COPT1	copper transporter 1	NM_125293	-	0	D3	1	0	-1.19812	-1.81521	-2.38021	0	-0.275417	-0.699375	-1.09708	0	-0.980313	-0.999167	-1.48865	13.5127	12.3146	11.6975	11.1325	13.3081	13.0327	12.6088	12.211	13.5489	12.5685	12.5497	12.0602	13.5758	13.4496	12.2275	12.4017	11.6067	11.7883	11.1988	11.0663	13.3729	13.2433	13.0608	13.0046	12.6504	12.5671	12.4025	12.0196	13.7029
2527	AT4G31050	LIP2	LIP2	LIP2	-	0	D3	1	0	-1.10146	-1.78729	-2.3674	0	-0.183646	-0.597604	-1.06333	0	-0.783958	-1.06125	-0.976042	10.7108	9.60938	8.92354	8.34344	10.4339	10.2502	9.83625	9.37052	10.6108	9.82687	9.54958	9.63479	10.8858	10.5358	9.52833	9.69042	8.85667	8.99042	7.97312	8.71375	10.5669	10.3008	10.2296	10.2708	9.79708	9.87542	9.44625	9.29479	10.7833
2531	AT3G16400	NSP1	nitrile specifier protein 1	NM_112511	-	0	D3	1	0	-1.08063	-1.63188	-2.42938	0	0.429583	0.526458	0.65375	0	-1.16375	-0.870312	-1.49396	12.7806	11.7	11.1487	10.3513	12.7306	13.1602	13.2571	13.3844	12.5802	11.4165	11.7099	11.0862	12.9658	12.5954	11.5596	11.8404	11.2346	11.0629	10.6862	10.0162	12.9071	12.5542	13.2942	13.0262	13.4275	13.0867	13.4983	13.2704	12.5758
2532	AT4G26760	MAP65-2	microtubule-associated protein 65-2	NM_118810	-	0	D3	1	0	-0.834479	-1.78219	-2.29344	0	0.281146	-0.783854	-0.930833	0	-0.262708	-0.482396	-0.606562	10.2714	9.43688	8.48917	7.97792	10.4603	10.7415	9.67646	9.52948	10.1579	9.89521	9.67552	9.55135	10.3515	10.1913	9.35833	9.51542	8.43208	8.54625	7.73125	8.22458	10.5467	10.374	10.7096	10.7733	9.77333	9.57958	9.63729	9.42167	10.0583
2542	AT4G03415	PP2C52	PP2C52	PP2C52	-	0	D3	1	0	-0.459167	-1.46979	-2.26562	0	0.379167	0.126042	0.0078125	0	-0.0575	-0.156042	-0.476042	12.8527	12.3935	11.3829	10.5871	12.6771	13.0563	12.8031	12.6849	12.7435	12.686	12.5875	12.2675	12.9342	12.7713	12.2792	12.5079	11.3212	11.4446	10.6079	10.5663	12.8138	12.5404	13.0483	13.0642	12.8725	12.7338	12.7425	12.6273	12.8717
2564	AT5G12440	AT5G12440	CCCH-type zinc fingerfamily protein with RNA-binding domain	NM_121282	-	0	D3	1	0	-0.73625	-1.66656	-2.29094	0	0.0110417	-0.306146	-0.387083	0	0.0607292	-0.117188	-0.418646	11.8565	11.1202	10.1899	9.56552	11.7844	11.7954	11.4782	11.3973	11.7415	11.8022	11.6243	11.3228	12.0113	11.7017	10.8729	11.3675	10.0994	10.2804	9.47708	9.65396	11.9371	11.6317	11.8125	11.7783	11.5023	11.4542	11.4637	11.3308	11.7579
2579	AT1G08380	PSAO	photosystem I subunit O	NM_100711	-	0	D3	1	0	-0.800104	-1.59448	-2.32635	0	-0.163125	-0.610417	-0.923229	0	-0.601458	-0.861771	-1.24344	15.124	14.3239	13.5295	12.7976	15.1716	15.0084	14.5611	14.2483	15.187	14.5855	14.3252	13.9435	15.0425	15.2054	14.2565	14.3912	13.3694	13.6896	12.7252	12.87	15.2467	15.0965	14.9588	15.0581	14.6067	14.5156	14.2004	14.2963	15.2869
2581	AT1G69420	AT1G69420	DHHC-type zinc finger family protein	NM_202385	-	0	D3	1	0	-0.928542	-1.76906	-2.29146	0	0.00395833	-0.491146	-0.733438	0	-0.256667	-0.404583	-0.721875	12.9373	12.0087	11.1682	10.6458	13.0367	13.0406	12.5455	12.3032	12.8456	12.589	12.441	12.1238	12.9758	12.8987	11.8217	12.1958	11.011	11.3254	10.5075	10.7842	13.0667	13.0067	13.0862	12.995	12.6417	12.4494	12.4119	12.1946	12.8488
2586	AT2G35500	SKL2	SKL2	SKL2	-	0	D3	1	0	-1.00042	-1.72417	-2.32844	0	-0.711562	-0.956875	-1.03604	0	-0.747708	-0.945938	-1.10479	11.8146	10.8142	10.0904	9.48615	11.8925	11.1809	10.9356	10.8565	11.7875	11.0398	10.8416	10.6827	11.7679	11.8613	10.8146	10.8138	10.0121	10.1687	9.31833	9.65396	11.9262	11.8588	11.23	11.1319	10.9633	10.9079	10.8227	10.8902	11.7788
2595	AT5G13690	CYL1	CYL1	CYL1	-	0	D3	1	0	-0.725521	-1.65292	-2.27312	0	-0.0609375	-0.512604	-0.793646	0	-0.252813	-0.548125	-1.01635	12.1881	11.4626	10.5352	9.915	12.2201	12.1592	11.7075	11.4265	12.0521	11.7993	11.504	11.0357	12.3554	12.0208	11.2723	11.6529	10.4704	10.6	9.73083	10.0992	12.3225	12.1177	12.1371	12.1813	11.6925	11.7225	11.4542	11.3987	11.9742
2598	AT3G04340	EMB2458	FtsH extracellular protease family	NM_111305	-	0	D3	1	0	-1.0725	-1.68417	-2.3601	0	-0.661458	-0.93	-1.025	0	-0.565104	-0.790938	-0.8825	12.5857	11.5132	10.9016	10.2256	12.6567	11.9952	11.7267	11.6317	12.5277	11.9626	11.7368	11.6452	12.429	12.7425	11.4556	11.5708	10.7287	11.0744	9.84708	10.6042	12.6221	12.6913	11.9717	12.0188	11.7413	11.7121	11.6308	11.6325	12.4617
2603	AT5G26910	TRM8	TRM8	TRM8	-	0	D3	1	0	-0.918854	-1.85385	-2.23615	0	-0.142083	-0.835313	-1.19219	0	-0.572083	-0.620312	-0.988542	11.624	10.7051	9.7701	9.38781	11.599	11.4569	10.7636	10.4068	11.5465	10.9744	10.9261	10.5579	11.7129	11.535	10.7469	10.6633	9.805	9.73521	9.31833	9.45729	11.6204	11.5775	11.57	11.3438	10.7833	10.744	10.6823	10.1312	11.5842
2609	AT4G39350	CESA2	cellulose synthase A2	NM_120095	-	0	D3	1	0	-0.629792	-1.5724	-2.2599	0	-0.226771	-0.790313	-1.23281	0	-0.485417	-0.881667	-1.3125	13.5801	12.9503	12.0077	11.3202	13.5743	13.3475	12.784	12.3415	13.6192	13.1337	12.7375	12.3067	13.5535	13.6067	12.8156	13.085	11.9967	12.0188	11.2613	11.3792	13.6173	13.5312	13.3275	13.3675	12.7958	12.7721	12.3275	12.3554	13.6069
2622	AT3G12320	LNK3	LNK3	LNK3	-	0	D3	1	0	-1.22531	-1.65573	-2.39604	0	-0.631458	-0.112083	0.0822917	0	-1.02656	-0.72	-1.02479	13.0021	11.7768	11.3464	10.606	12.8267	12.1952	12.7146	12.909	12.8808	11.8543	12.1608	11.856	12.8767	13.1275	11.5502	12.0033	11.139	11.5538	10.6079	10.6042	12.7546	12.8987	12.2979	12.0925	12.7629	12.6662	13.0554	12.7625	12.9758
2630	AT2G17820	ATHK1	histidine kinase 1	NM_127335	-	0	D3	1	0	-1.05708	-1.77094	-2.29146	0	-0.755417	-1.08125	-1.40583	0	-0.280104	-0.410729	-0.813542	12.6587	11.6017	10.8878	10.3673	12.595	11.8396	11.5137	11.1892	12.72	12.4399	12.3093	11.9065	12.6587	12.6587	11.6221	11.5813	10.8123	10.9633	10.3438	10.3908	12.4458	12.7442	11.79	11.8892	11.5917	11.4358	11.1875	11.1908	12.7267
2636	AT1G22710	SUC2	sucrose-proton symporter 2	NM_102118	-	0	D3	1	0	-0.365313	-1.54906	-2.15656	0	0.276875	-0.503125	-0.188958	0	-0.208854	-0.399583	-0.731667	14.2502	13.8849	12.7011	12.0936	14.1221	14.399	13.619	13.9331	14.1783	13.9695	13.7787	13.4467	14.2367	14.2637	14.0469	13.7229	12.6123	12.79	12.1587	12.0285	14.2081	14.036	14.4067	14.3912	14.1021	13.1358	13.9537	13.9125	14.1606
2679	AT2G35260	AT2G35260	unknown protein; FUNCTIONS IN: molecular_function unknown; INVOLVED IN: biological_process unknown; LOCATED IN: chloroplast; EXPRESSED IN: 21 plant structures; EXPRESSED DURING: 13 growth stages; BEST Arabidopsis thaliana protein match is: unknown protein (TAIR:AT4G17840.1); Has 42 Blast hits to 42 proteins in 14 species: Archae - 0; Bacteria - 0; Metazoa - 0; Fungi - 0; Plants - 42; Viruses - 0;…	NM_129078	-	0	D3	1	0	-0.946875	-1.61875	-2.305	0	-0.416146	-0.719271	-0.957187	0	-0.579062	-0.703229	-0.998646	14.0719	13.125	12.4531	11.7669	13.9901	13.574	13.2708	13.0329	14.004	13.4249	13.3007	13.0053	14.0715	14.0723	12.9292	13.3208	12.2146	12.6917	11.7058	11.8279	13.969	14.0113	13.5746	13.5733	13.33	13.2117	13.0017	13.0642	14.0612
557	AT5G25130	CYP71B12	cytochrome P450, family 71, subfamily B, polypeptide 12	NM_122422	-	5		1	0	-4.17729	-2.90656	-0.37875	0	-0.934792	-0.617708	-0.514271	0	-3.87906	-3.6724	-2.93198	12.1371	7.95979	9.23052	11.7583	12.1423	11.2075	11.5246	11.628	11.8844	8.00531	8.21198	8.9524	11.9871	12.2871	7.82583	8.09375	8.92083	9.54021	11.5371	11.9796	11.9996	12.285	11.0512	11.3637	11.3667	11.6825	11.4325	11.8235	11.6296
737	AT4G34950	AT4G34950	Major facilitator superfamily protein	NM_119661	-	5		1	0	-4.11646	-2.40677	-0.465104	0	-2.95969	-4.32927	-5.01521	0	-3.0774	-3.55385	-2.65698	14.0231	9.90667	11.6164	13.558	14.1639	11.2042	9.83458	9.14865	14.0139	10.9365	10.46	11.3569	13.9121	14.1342	9.8025	10.0108	11.624	11.6088	13.5731	13.5429	14.0492	14.2785	10.9146	11.4938	9.75125	9.91792	8.75042	9.54688	13.8154
1005	AT5G05250	AT5G05250	unknown protein; BEST Arabidopsis thaliana protein match is: unknown protein (TAIR:AT3G56360.1); Has 30201 Blast hits to 17322 proteins in 780 species: Archae - 12; Bacteria - 1396; Metazoa - 17338; Fungi - 3422; Plants - 5037; Viruses - 0; Other Eukaryotes - 2996 (source: NCBI BLink).	NM_120607	-	5		1	0	-3.1726	-2.00542	0.167917	0	-3.2176	-4.02458	-3.87333	0	-3.38021	-3.39208	-2.61094	11.3615	8.18885	9.35604	11.5294	11.2332	8.01562	7.20865	7.3599	11.7104	8.33021	8.31833	9.09948	11.5421	11.1808	8.32729	8.05042	9.64583	9.06625	11.8167	11.2421	10.9775	11.489	8.36583	7.66542	7.25521	7.16208	7.3	7.41979	11.6046
1097	AT5G56320	ATEXPA14	expansin A14	NM_125015	-	5		1	0	-2.56792	-2.55052	0.10375	0	-2.26917	-2.63187	-2.80396	0	-2.50938	-2.36521	-2.2976	8.40917	5.84125	5.85865	8.51292	8.33708	6.06792	5.70521	5.53313	8.03156	5.52219	5.66635	5.73396	8.46958	8.34875	5.995	5.6875	6.08771	5.62958	8.81042	8.21542	7.83958	8.83458	6.22625	5.90958	5.67542	5.735	5.495	5.57125	8.13479
2068	AT3G52370	FLA15	FASCICLIN-like arabinogalactan protein 15 precursor	NM_115097	-	5		1	0	-2.30833	-2.2951	-0.884792	0	-1.43885	-2.57531	-2.61615	0	-1.49396	-1.54417	-1.8225	8.83115	6.52281	6.53604	7.94635	9.50573	8.06687	6.93042	6.88958	8.43688	6.94292	6.89271	6.61438	8.76979	8.8925	6.81417	6.23146	6.77625	6.29583	8.23563	7.65708	9.49583	9.51562	8.21083	7.92292	6.84042	7.02042	7.2925	6.48667	8.30333
1623	AT3G21670	ATNPF6.4	AtNPF6.4	AtNPF6.4	-	7		1	0	-3.85833	-1.3	-0.752083	0	-0.835833	-0.290208	0.0654167	0	-5.23917	-3.41594	-2.49	13.556	9.69771	12.256	12.804	13.6075	12.7717	13.3173	13.6729	13.4396	8.20042	10.0236	10.9496	13.6183	13.4938	9.92333	9.47208	12.1283	12.3837	12.7812	12.8267	13.7083	13.5067	12.6925	12.8508	13.215	13.4196	13.7254	13.6204	13.424
28	AT1G30250	AT1G30250	unknown protein; Has 5 Blast hits to 5 proteins in 2 species: Archae - 0; Bacteria - 0; Metazoa - 0; Fungi - 0; Plants - 5; Viruses - 0; Other Eukaryotes - 0 (source: NCBI BLink).	NM_102764	-	8		1	0	-4.50677	-1.89385	1.42042	0	-3.2801	-2.3201	-1.7	0	-4.275	-3.17333	-1.18969	9.9399	5.43313	8.04604	11.3603	10.1911	6.91104	7.87104	8.49115	9.62854	5.35354	6.45521	8.43885	9.645	10.2348	5.34708	5.51917	7.57833	8.51375	11.3002	11.4204	9.2425	11.1398	6.3375	7.48458	6.89542	8.84667	8.66125	8.32104	8.9575
309	AT2G01890	PAP8	purple acid phosphatase 8	NM_126250	-	8		1	0	-3.21896	0.503229	2.55885	0	-1.77646	-1.61521	-0.469896	0	-3.03198	-2.2851	0.001875	10.5793	7.36031	11.0825	13.1381	10.1731	8.39667	8.55792	9.70323	10.2596	7.2276	7.97448	10.2615	10.8233	10.3352	8.25833	6.46229	11.6137	10.5512	13.2208	13.0554	10.3325	10.0137	8.44375	8.34958	8.21292	8.90292	9.97375	9.43271	10.5213
1345	AT3G22740	HMT3	homocysteine S-methyltransferase 3	NM_113173	-	8		1	0	-1.29406	1.4201	2.30719	0	-2.10542	-0.910312	-0.1025	0	-3.71635	-1.935	-0.395833	11.2992	10.0051	12.7193	13.6064	11.8202	9.71479	10.9099	11.7177	11.664	7.9476	9.72896	11.2681	11.1496	11.4488	10.716	9.29417	12.9329	12.5056	13.6058	13.6069	11.8242	11.8163	9.68417	9.74542	10.6604	11.1594	11.6888	11.7467	11.7363
1457	AT2G40670	ARR16	response regulator 16	NM_129629	-	8		1	0	-1.75885	0.974792	1.92208	0	-2.59031	-2.61333	-2.39208	0	0.280729	1.19719	1.72781	10.114	8.3551	11.0888	12.036	7.58302	4.99271	4.96969	5.19094	10.3345	10.6152	11.5317	12.0623	10.13	10.0979	9.12125	7.58896	11.3119	10.8656	11.97	12.1021	6.98771	8.17833	5.0525	4.93292	4.89979	5.03958	5.31375	5.06813	10.4315
1563	AT2G24762	ATGDU4	glutamine dumper 4	NM_128035	-	8		1	0	-2.12875	-0.794271	1.0876	0	-0.0253125	-0.652604	-1.12375	0	-2.31333	-2.08208	-0.693542	10.5118	8.38302	9.7175	11.5994	11.1816	11.1562	10.529	10.0578	10.5323	8.21896	8.45021	9.83875	10.5381	10.4854	8.50938	8.25667	9.925	9.51	11.5188	11.68	11.171	11.1921	11.24	11.0725	10.571	10.4869	9.97375	10.1419	10.57
1739	AT4G03039	MIR826A	MIR826a; miRNA	NR_022910	-	8		1	0	-1.54312	-0.425417	1.49219	0	-0.793125	-1.45333	-1.34531	0	-1.95854	-1.70948	-1.01604	8.62167	7.07854	8.19625	10.1139	8.68229	7.88917	7.22896	7.33698	8.82365	6.8651	7.11417	7.8076	8.41271	8.83062	7.40333	6.75375	8.61625	7.77625	10.099	10.1288	8.55375	8.81083	7.75	8.02833	7.14667	7.31125	7.11521	7.55875	8.96729
1780	AT1G05560	UGT75B1	UDP-glucosyltransferase 75B1	NM_100435	-	8		1	0	-2.29479	-0.248125	1.00583	0	-1.96271	-1.60792	-1.43052	0	-2.4999	-1.92135	-1.29958	12.5075	10.2127	12.2594	13.5133	12.4477	10.485	10.8398	11.0172	12.4858	9.98594	10.5645	11.1863	12.6046	12.4104	10.8729	9.5525	12.6288	11.89	13.6458	13.3808	12.355	12.5404	10.54	10.43	10.84	10.8396	11.1875	10.8469	12.6
2308	AT2G20880	ATERF53	AtERF53	AtERF53	ERF	8		1	0	-1.35979	0.124479	1.41917	0	-1.46937	-0.839792	-0.30875	0	-1.20937	-1.20771	-0.503438	10.8521	9.49229	10.9766	12.2712	10.6206	9.15125	9.78083	10.3119	10.5866	9.37719	9.37885	10.0831	11.0179	10.6862	9.29417	9.69042	10.9733	10.9798	12.2629	12.2796	10.495	10.7462	9.13333	9.16917	9.90625	9.65542	10.0583	10.5654	10.7538
4	AT1G05135	AT1G05135	pseudogene of unknown protein	AK228733	-	9	D4	1	0	0.333646	-2.92938	-5.03917	0	0.220208	-1.02667	-2.25198	0	0.480417	-0.135417	-1.38354	11.0263	11.3599	8.09688	5.98708	11.1062	11.3265	10.0796	8.85427	11.1479	11.6283	11.0125	9.76437	11.0021	11.0504	11.4354	11.2844	8.27458	7.91917	5.84583	6.12833	11.2083	11.0042	11.3758	11.2771	10.1438	10.0154	9.55917	8.14937	11.3163
21	AT1G23080	PIN7	Auxin efflux carrier family protein	NM_102156	-	9	D4	1	0	-0.398542	-2.84833	-5.07229	0	-0.176354	-0.953854	-1.46625	0	0.0802083	-0.602292	-1.64156	14.7171	14.3185	11.8688	9.64479	14.3901	14.2138	13.4363	12.9239	14.6302	14.7104	14.0279	12.9886	14.8242	14.61	14.2263	14.4108	11.7467	11.9908	9.80208	9.4875	14.5721	14.2081	14.2946	14.1329	13.5363	13.3362	13.095	12.7527	14.6975
206	AT4G38770	PRP4	proline-rich protein 4	NM_120037	-	9	D4	1	0	-1.34833	-4.37094	-8.02115	0	0.247396	-0.151563	-0.971771	0	-0.493542	-1.76625	-4.44854	14.4419	13.0935	10.0709	6.42073	14.6111	14.8585	14.4596	13.6394	14.2015	13.7079	12.4352	9.75292	14.5025	14.3812	13.0083	13.1788	10.2863	9.85562	6.59542	6.24604	14.7573	14.465	14.9588	14.7583	14.6246	14.2946	13.9675	13.3112	14.0542
226	AT5G16030	AT5G16030	unknown protein; BEST Arabidopsis thaliana protein match is: unknown protein (TAIR:AT3G02500.1); Has 30201 Blast hits to 17322 proteins in 780 species: Archae - 12; Bacteria - 1396; Metazoa - 17338; Fungi - 3422; Plants - 5037; Viruses - 0; Other Eukaryotes - 2996 (source: NCBI BLink).	NM_121608	-	9	D4	1	0	-0.88875	-2.98281	-5.77833	0	0.612708	0.403542	0.0875	0	-0.162292	-0.412083	-1.05802	15.6281	14.7394	12.6453	9.84979	15.3887	16.0015	15.7923	15.4763	15.5452	15.3829	15.1331	14.4872	15.6079	15.6483	14.406	15.0727	11.9692	13.3215	9.54937	10.1502	15.4575	15.32	15.9812	16.0217	15.7808	15.8038	15.5192	15.4333	15.5531
234	AT5G25460	DGR2	DGR2	DGR2	-	9	D4	1	0	0.00375	-2.88125	-4.93479	0	0.597083	-0.0283333	-0.794375	0	0.91375	-0.198646	-1.45833	13.7617	13.7654	10.8804	8.82688	13.7471	14.3442	13.7188	12.9527	13.5106	14.4244	13.312	12.0523	13.8042	13.7192	13.7579	13.7729	10.6412	11.1196	9.43833	8.21542	13.8579	13.6363	14.3304	14.3579	13.8183	13.6192	13.0642	12.8413	13.5267
272	AT5G62280	AT5G62280	Protein of unknown function (DUF1442)	NM_125622	-	9	D4	1	0	1.10896	-1.2325	-4.36156	0	2.11229	1.23427	0.468854	0	1.91375	1.13583	-0.126979	11.3258	12.4348	10.0933	6.96427	8.28385	10.3961	9.51813	8.75271	11.1392	13.0529	12.275	11.0122	11.6408	11.0108	12.2454	12.6242	9.77875	10.4079	6.80396	7.12458	8.71375	7.85396	10.7833	10.009	9.75125	9.285	9.07958	8.42583	11.4637
339	AT3G60530	GATA4	GATA4	GATA4	GATA	9	D4	1	0	0.822396	-0.914896	-4.03615	0	0.444583	-0.313333	-0.663958	0	0.835938	0.706979	0.049375	10.9401	11.7625	10.0252	6.90396	10.6246	11.0692	10.3112	9.96062	10.807	11.6429	11.514	10.8564	11.1635	10.7167	11.569	11.956	10.0233	10.0271	7.21792	6.59	10.7154	10.5337	11.14	10.9983	10.4329	10.1896	10.2246	9.69667	10.95
408	AT4G32280	IAA29	indole-3-acetic acid inducible 29	NM_119380	-	9	D4	1	0	0.385	-2.85156	-4.15948	0	2.87833	2.33271	1.93396	0	1.68208	1.18875	-0.204167	11.4839	11.8689	8.63229	7.32437	10.7415	13.6198	13.0742	12.6754	11.1221	12.8042	12.3108	10.9179	11.5879	11.3798	11.5502	12.1875	8.16792	9.09667	7.15417	7.49458	11.0983	10.3846	13.6546	13.585	13.4471	12.7012	12.6921	12.6587	11.1137
409	AT1G29670	AT1G29670	GDSL-like Lipase/Acylhydrolase superfamily protein	NM_102707	-	9	D4	1	0	-0.348958	-2.61625	-4.49792	0	0.521042	0.230625	-0.264583	0	0.611771	0.289792	-0.700937	13.0398	12.6908	10.4235	8.54187	13.3177	13.8388	13.5483	13.0531	12.8646	13.4764	13.1544	12.1636	13.1538	12.9258	12.7429	12.6387	10.335	10.5121	9.05146	8.03229	13.4213	13.2142	13.9242	13.7533	13.5775	13.5192	13.2338	12.8725	12.6554
419	AT1G04240	SHY2	AUX/IAA transcriptional regulator family protein	NM_100305	-	9	D4	1	0	-0.162396	-1.38677	-4.4599	0	1.28979	1.06354	0.836458	0	0.496562	0.646979	0.317083	11.6146	11.4522	10.2278	7.15469	11.629	12.9187	12.6925	12.4654	11.6367	12.1332	12.2836	11.9537	11.5879	11.6412	11.0248	11.8796	9.805	10.6506	6.97583	7.33354	11.7342	11.5237	12.9758	12.8617	12.7008	12.6842	12.4763	12.4546	11.6921
436	AT1G45130	BGAL5	beta-galactosidase 5	NM_103587	-	9	D4	1	0	-0.261979	-1.69312	-4.46708	0	1.76781	1.35917	0.683229	0	0.927396	0.529271	-0.805729	11.014	10.752	9.32083	6.54688	11.1251	12.8929	12.4843	11.8083	10.3274	11.2548	10.8567	9.52167	11.1821	10.8458	10.429	11.075	9.22333	9.41833	6.56583	6.52792	11.3575	10.8927	12.9242	12.8617	12.4731	12.4954	11.8446	11.7721	10.0023
609	AT2G29980	FAD3	fatty acid desaturase 3	NM_179808	-	9	D4	1	0	-0.487708	-2.95687	-4.00188	0	0.526354	-0.616875	-2.02844	0	0.05875	-0.511771	-1.47896	14.8098	14.3221	11.8529	10.8079	14.8368	15.3631	14.2199	12.8083	14.6819	14.7406	14.1701	13.2029	14.87	14.7496	14.2263	14.4179	11.7371	11.9688	10.9558	10.66	14.8273	14.8462	15.3867	15.3396	14.3573	14.0825	12.8138	12.8029	14.6142
639	AT1G18400	BEE1	BR enhanced expression 1	NM_101698	bHLH	9	D4	1	0	0.95	-2	-3.42125	0	2.16542	1.10531	-0.208021	0	2.52479	1.89687	1.01625	9.06229	10.0123	7.06229	5.64104	7.26969	9.4351	8.375	7.06167	8.91	11.4348	10.8069	9.92625	9.10208	9.0225	10.0242	10.0004	7.17167	6.95292	5.63833	5.64375	6.92167	7.61771	10.1004	8.76979	8.00167	8.74833	7.47875	6.64458	9.06458
690	AT1G47670	AT1G47670	Transmembrane amino acid transporter family protein	NM_103660	-	9	D4	1	0	-0.488542	-1.91167	-3.9925	0	0.9075	0.595833	0.428542	0	0.266875	0.121146	-0.729583	10.7596	10.271	8.84792	6.76708	10.5938	11.5012	11.1896	11.0223	10.325	10.5919	10.4461	9.59542	10.9525	10.5667	10.3979	10.1442	8.9425	8.75333	6.92458	6.60958	10.9071	10.2804	11.5479	11.4546	11.3421	11.0371	11.1071	10.9375	10.3746
691	AT1G49750	AT1G49750	Leucine-rich repeat (LRR) family protein	NM_103862	-	9	D4	1	0	-0.431875	-1.6925	-3.98729	0	0.018125	-0.499271	-0.978958	0	-0.0357292	-0.448958	-0.51625	13.8452	13.4133	12.1527	9.85792	13.839	13.8571	13.3397	12.86	13.701	13.6653	13.2521	13.1848	14.0838	13.6067	13.5156	13.311	12.1837	12.1217	9.99042	9.72542	13.85	13.8279	13.8158	13.8983	13.1927	13.4867	12.7754	12.9446	13.5879
718	AT5G12050	AT5G12050	unknown protein; BEST Arabidopsis thaliana protein match is: unknown protein (TAIR:AT3G13980.1); Has 1807 Blast hits to 1807 proteins in 277 species: Archae - 0; Bacteria - 0; Metazoa - 736; Fungi - 347; Plants - 385; Viruses - 0; Other Eukaryotes - 339 (source: NCBI BLink).	NM_121243	-	9	D4	1	0	0.538438	-0.808333	-3.44531	0	1.10854	0.924583	0.457812	0	0.906146	0.711562	-0.257396	12.3967	12.9351	11.5883	8.95135	11.8408	12.9494	12.7654	12.2986	12.2199	13.126	12.9315	11.9625	12.5062	12.2871	12.8252	13.045	11.3396	11.8371	9.04	8.86271	12.2621	11.4196	12.9429	12.9558	12.8175	12.7133	12.3358	12.2615	12.6
744	AT5G64330	NPH3	Phototropic-responsive NPH3 family protein	NM_125829	-	9	D4	1	0	-0.111354	-1.41427	-3.75229	0	0.825208	0.706354	0.483958	0	0.369375	0.0783333	-0.476458	12.4369	12.3255	11.0226	8.68458	12.4473	13.2725	13.1536	12.9313	12.4437	12.8131	12.5221	11.9673	12.5546	12.3192	12.1227	12.5283	10.8215	11.2238	8.63375	8.73542	12.6304	12.2642	13.3367	13.2083	13.0956	13.2117	13.0017	12.8608	12.5475
751	AT4G00950	MEE47	Protein of unknown function (DUF688)	NM_116322	-	9	D4	1	0	-0.0711458	-2.21573	-3.64458	0	0.700833	0.1575	-0.246667	0	0.566458	0.250938	-0.302708	10.5224	10.4512	8.30667	6.87781	10.1733	10.8742	10.3308	9.92667	10.3796	10.946	10.6305	10.0769	10.74	10.3048	10.2121	10.6904	8.30333	8.31	6.83563	6.92	10.4175	9.92917	10.9458	10.8025	10.2188	10.4429	10.1567	9.69667	10.4933
759	AT1G70940	PIN3	Auxin efflux carrier family protein	NM_105762	-	9	D4	1	0	0.350521	-2.08531	-3.45719	0	1.05604	0.539687	0.235312	0	0.961458	0.106875	-0.893958	12.4874	12.8379	10.4021	9.03021	12.523	13.5791	13.0627	12.7583	12.2529	13.2144	12.3598	11.359	12.625	12.3498	12.7429	12.9329	10.4304	10.3737	9.24667	8.81375	12.6888	12.3573	13.5306	13.6275	13.1083	13.0171	12.8035	12.7131	12.1658
763	AT5G52900	MAKR6	MAKR6	MAKR6	-	9	D4	1	0	0.466979	-2.29427	-3.38948	0	1.66208	1.11042	0.0333333	0	0.695937	-0.392083	-2.07771	10.2557	10.7227	7.96146	6.86625	9.99813	11.6602	11.1085	10.0315	10.0217	10.7176	9.62958	7.94396	10.4223	10.0892	10.6417	10.8038	8.54625	7.37667	6.99833	6.73417	9.73833	10.2579	11.7208	11.5996	11.0875	11.1296	9.86542	10.1975	10.0023
786	AT1G73830	BEE3	BR enhanced expression 3	NM_106043	bHLH	9	D4	1	0	0.811563	-1.4274	-3.20885	0	1.15417	0.197083	-0.230833	0	1.29406	0.88875	-0.36375	8.97135	9.78292	7.54396	5.7625	6.58396	7.73813	6.78104	6.35313	8.81865	10.1127	9.7074	8.4549	9.35	8.59271	9.99208	9.57375	7.43833	7.64958	5.77833	5.74667	6.4475	6.72042	8.04	7.43625	6.86875	6.69333	6.64208	6.06417	9.50021
787	AT2G22170	PLAT2	PLAT2	PLAT2	-	9	D4	1	0	0.849792	-1.40594	-3.18896	0	1.45896	0.695208	-0.352188	0	1.70792	0.682292	-0.392813	9.81583	10.6656	8.4099	6.62688	10.7896	12.2485	11.4848	10.4374	9.54792	11.2558	10.2302	9.1551	10.0775	9.55417	10.7267	10.6046	8.69875	8.12104	6.96625	6.2875	11.2475	10.3317	12.4479	12.0492	11.6417	11.3279	10.8577	10.0171	9.57083
829	AT5G25190	ESE3	ESE3	ESE3	ERF	9	D4	1	0	0.0244792	-2.49646	-3.42031	0	1.37875	0.204688	-0.995625	0	0.744896	-0.448125	-2.03469	12.6487	12.6732	10.1523	9.22844	12.3896	13.7683	12.5943	11.394	12.6155	13.3604	12.1674	10.5808	12.6487	12.6487	12.5279	12.8185	10.0004	10.3042	9.44917	9.00771	11.9483	12.8308	13.8775	13.6592	13.0394	12.1492	11.5971	11.1908	12.2737
845	AT3G23450	AT3G23450	unknown protein; FUNCTIONS IN: molecular_function unknown; INVOLVED IN: biological_process unknown; LOCATED IN: endomembrane system; EXPRESSED IN: 14 plant structures; EXPRESSED DURING: 8 growth stages; Has 694543 Blast hits to 47111 proteins in 2535 species: Archae - 1794; Bacteria - 163056; Metazoa - 258989; Fungi - 49151; Plants - 70496; Viruses - 8919; Other Eukaryotes - 142138 (source: NCBI …	NM_113248	-	9	D4	1	0	0.621667	-1.64021	-3.20396	0	0.90875	0.0470833	-0.721667	0	0.919271	-0.0186458	-1.55656	11.4054	12.0271	9.76521	8.20146	12.1628	13.0716	12.2099	11.4411	11.5374	12.4567	11.5188	9.98083	11.1404	11.6704	12.4833	11.5708	9.93375	9.59667	8.6525	7.75042	12.1448	12.1808	13.1385	13.0046	12.5202	11.8996	11.6702	11.2121	11.4637
874	AT5G13140	AT5G13140	Pollen Ole e 1 allergen and extensin family protein	NM_121317	-	9	D4	1	0	-0.369271	-2.02021	-3.59062	0	0.681667	-0.183958	-1.21479	0	0.621771	0.563646	-0.174271	10.8789	10.5096	8.85865	7.28823	10.746	11.4277	10.5621	9.53125	10.6177	11.2395	11.1814	10.4434	11.0813	10.6765	10.2458	10.7733	8.65958	9.05771	7.46167	7.11479	11.1296	10.3625	11.5592	11.2963	10.4512	10.6729	9.70854	9.35396	10.8571
880	AT2G24270	ALDH11A3	aldehyde dehydrogenase 11A3	TA27738_3702	-	9	D4	1	0	-0.660521	-1.80552	-3.73406	0	0.0745833	-0.0403125	-0.0257292	0	-0.449271	-0.237708	-0.542604	13.1724	12.5119	11.3669	9.43833	13.0948	13.1694	13.0545	13.0691	13.2129	12.7636	12.9752	12.6703	13.2173	13.1275	12.3196	12.7042	11.2	11.5337	9.43833	9.43833	13.1829	13.0067	13.2417	13.0971	13.2592	12.8498	13.1358	13.0023	13.2788
894	AT2G10940	AT2G10940	Bifunctional inhibitor/lipid-transfer protein/seed storage 2S albumin superfamily protein	NM_126828	-	9	D4	1	0	0.05	-1.19854	-3.42583	0	0.431771	-0.212396	-0.998542	0	0.534271	0.369167	0.0710417	14.2504	14.3004	13.0519	10.8246	14.4801	14.9119	14.2677	13.4816	14.019	14.5532	14.3881	14.09	14.3488	14.1521	14.215	14.3858	12.9758	13.1279	11.2279	10.4213	14.5979	14.3623	14.8921	14.9317	14.2408	14.2946	13.5119	13.4512	14.1029
919	AT1G31580	ECS1	ECS1	NM_102895	-	9	D4	1	0	-0.339271	-1.3176	-3.57323	0	-0.339062	-0.205938	-0.549479	0	-0.343542	-0.625417	-0.873125	14.7245	14.3852	13.4069	11.1512	14.7471	14.408	14.5411	14.1976	14.7435	14.4	14.1181	13.8704	14.79	14.659	14.4804	14.29	13.4508	13.3629	11.2279	11.0746	14.6583	14.8358	14.3362	14.4798	14.3783	14.704	14.1065	14.2888	14.7146
937	AT3G51600	LTP5	lipid transfer protein 5	NM_115019	-	9	D4	1	0	-0.280313	-2.0349	-3.4574	0	-0.550313	-0.875208	-1.22229	0	-0.0635417	-0.543333	-1.29469	13.4478	13.1675	11.4129	9.99042	13.7277	13.1774	12.8525	12.5054	13.5485	13.485	13.0052	12.2539	13.4833	13.4123	13.0738	13.2613	11.4294	11.3965	10.1821	9.79875	13.6813	13.7742	13.2577	13.0971	12.9329	12.7721	12.7121	12.2988	13.5544
979	AT1G66940	AT1G66940	protein kinase-related	NM_001036167	-	9	D4	1	0	-0.340417	-2.44656	-3.34552	0	0.526042	-0.484063	-1.94719	0	0.167292	-0.696146	-1.73854	12.7046	12.3642	10.258	9.35906	12.7172	13.2432	12.2331	10.77	12.576	12.7433	11.8799	10.8375	12.8029	12.6062	12.37	12.3583	10.1775	10.3385	9.51812	9.2	12.939	12.4954	13.2942	13.1923	12.1275	12.3387	10.895	10.645	12.6867
1002	AT3G22142	AT3G22142	Bifunctional inhibitor/lipid-transfer protein/seed storage 2S albumin superfamily protein	NM_001084730	-	9	D4	1	0	0.187812	-1.1826	-3.21552	0	0.861875	-0.610417	-1.75667	0	0.753646	0.255833	-0.495729	14.0362	14.2241	12.8536	10.8207	14.1821	15.044	13.5717	12.4254	14.0667	14.8203	14.3225	13.5709	13.885	14.1875	14.1687	14.2794	12.6	13.1073	10.8454	10.796	14.2613	14.1029	15.0298	15.0581	13.5242	13.6192	12.2413	12.6096	13.981
1004	AT4G28250	ATEXPB3	expansin B3	NM_118965	-	9	D4	1	0	-0.116667	-2.05906	-3.29135	0	1.18146	0.379375	-0.0264583	0	0.790417	-0.00458333	-1.67979	12.1732	12.0566	10.1142	8.88188	12.4734	13.6549	12.8528	12.447	11.5512	12.3417	11.5467	9.87146	12.3748	11.9717	11.9996	12.1135	10.4008	9.8275	8.94125	8.8225	12.7546	12.1923	13.7469	13.5629	13.0394	12.6662	12.5175	12.3765	11.3775
1019	AT3G45860	CRK4	CRK4	CRK4	-	9	D4	1	0	-0.307292	-1.11844	-3.43917	0	0.544479	0.474479	-0.0485417	0	-0.209896	-0.288333	-0.362083	11.8262	11.519	10.7078	8.38708	12.2823	12.8268	12.7568	12.2338	11.7827	11.5728	11.4944	11.4206	12.1079	11.5446	11.7242	11.3138	11.0419	10.3737	8.84625	7.92792	11.9371	12.6275	12.7735	12.88	12.5698	12.9437	12.1592	12.3083	11.4738
1056	AT3G45850	AT3G45850	P-loop containing nucleoside triphosphate hydrolases superfamily protein	NM_114454	-	9	D4	1	0	0.145417	-0.908958	-3.15896	0	0.77625	0.197917	-0.05375	0	0.877083	0.589063	0.243646	11.5594	11.7048	10.6504	8.40042	11.4985	12.2748	11.6965	11.4448	11.3576	12.2347	11.9467	11.6013	11.68	11.4388	11.5596	11.85	10.5208	10.78	8.20208	8.59875	11.6717	11.3254	12.2746	12.275	11.7413	11.6517	11.5483	11.3413	11.3469
1068	AT3G23030	IAA2	indole-3-acetic acid inducible 2	NM_113203	-	9	D4	1	0	0.916771	-1.08469	-2.7525	0	1.26292	0.92875	0.617812	0	0.931667	0.425417	-0.590625	11.6551	12.5719	10.5704	8.9026	11.3625	12.6254	12.2913	11.9803	11.6463	12.5779	12.0717	11.0556	11.659	11.6512	12.4496	12.6942	10.4704	10.6704	8.97271	8.8325	11.3667	11.3583	12.6629	12.5879	12.3	12.2825	11.9508	12.0098	11.8183
1076	AT5G16000	NIK1	NSP-interacting kinase 1	NM_121605	-	9	D4	1	0	-0.544792	-1.96979	-3.39229	0	0.671875	0.152292	-0.686458	0	0.650625	0.590208	0.202188	10.3377	9.79292	8.36792	6.94542	10.405	11.0769	10.5573	9.71854	9.91635	10.567	10.5066	10.1185	10.74	9.93542	9.87417	9.71167	8.25542	8.48042	7.05229	6.83854	10.8458	9.96417	11.1833	10.9704	10.7921	10.3225	10.185	9.25208	10.1562
1163	AT3G19820	DWF1	cell elongation protein / DWARF1 / DIMINUTO (DIM)	NM_180285	-	9	D4	1	0	-0.0911458	-1.57865	-3.14458	0	0.225417	-0.404479	-0.790937	0	0.559687	0.26125	-0.201354	13.4005	13.3094	11.8219	10.2559	13.5258	13.7512	13.1214	12.7349	13.1789	13.7385	13.4401	12.9775	13.5162	13.2848	13.0738	13.545	11.6137	12.03	10.2662	10.2456	13.6275	13.4242	13.7837	13.7188	13.2804	12.9623	12.851	12.6188	13.0648
1174	AT5G08760	AT5G08760	unknown protein; FUNCTIONS IN: molecular_function unknown; INVOLVED IN: biological_process unknown; LOCATED IN: endomembrane system; Has 3 Blast hits to 3 proteins in 2 species: Archae - 0; Bacteria - 0; Metazoa - 0; Fungi - 0; Plants - 3; Viruses - 0; Other Eukaryotes - 0 (source: NCBI BLink).	NM_001085080	-	9	D4	1	0	0.614375	-0.757292	-2.7826	0	-0.441667	-0.83	-1.52469	0	0.880729	0.285208	-0.187604	10.6099	11.2243	9.8526	7.82729	10.5615	10.1198	9.73146	9.03677	10.6825	11.5632	10.9677	10.4949	10.7635	10.4563	11.54	10.9085	10.0994	9.60583	7.85292	7.80167	10.0675	11.0554	10.3329	9.90667	9.66417	9.79875	9.13917	8.93437	10.7538
1183	AT2G22330	CYP79B3	cytochrome P450, family 79, subfamily B, polypeptide 3	NM_127798	-	9	D4	1	0	0.27875	-0.978854	-2.96302	0	0.418854	0.487813	0.429479	0	0.395	0.248125	-0.0071875	12.8393	13.118	11.8604	9.87625	13.313	13.7319	13.8008	13.7425	12.6608	13.0558	12.909	12.6536	12.9258	12.7527	13.1077	13.1283	11.6908	12.03	9.91792	9.83458	13.3529	13.2731	13.6988	13.765	13.9929	13.6088	13.7937	13.6913	12.7479
1195	AT3G61820	AT3G61820	Eukaryotic aspartyl protease family protein	NM_116047	-	9	D4	1	0	-0.370417	-2.26396	-3.12125	0	0.692917	-0.0496875	-0.507604	0	0.340521	-0.548125	-1.34042	11.1908	10.8204	8.92687	8.06958	11.3786	12.0716	11.329	10.871	10.8241	11.1646	10.2759	9.48365	11.4523	10.9294	11.2317	10.4092	9.29417	8.55958	8.20208	7.93708	11.7133	11.044	12.156	11.9871	11.5917	11.0663	11.1071	10.635	10.8129
1237	AT5G57340	AT5G57340	unknown protein; Has 30201 Blast hits to 17322 proteins in 780 species: Archae - 12; Bacteria - 1396; Metazoa - 17338; Fungi - 3422; Plants - 5037; Viruses - 0; Other Eukaryotes - 2996 (source: NCBI BLink).	NM_125116	-	9	D4	1	0	0.157917	-1.015	-2.97229	0	1.91927	2.40021	2.28208	0	0.293646	0.604479	0.272917	11.2223	11.3802	10.2073	8.25	10.078	11.9973	12.4782	12.3601	11.1084	11.4021	11.7129	11.3814	11.3254	11.1192	11.1075	11.6529	9.82417	10.5904	8.15625	8.34375	10.046	10.11	11.9271	12.0675	12.44	12.5165	12.4119	12.3083	11.3469
1282	AT1G69970	CLE26	CLAVATA3/ESR-RELATED 26	NM_001124103	-	9	D4	1	0	-0.162396	-2.04906	-2.9925	0	1.25948	0.9725	0.897917	0	0.0705208	-0.352396	-1.13437	11.8723	11.7099	9.82323	8.87979	11.8203	13.0798	12.7928	12.7182	11.7785	11.8491	11.4261	10.6442	11.8023	11.9423	11.6127	11.8071	9.5975	10.049	9.10333	8.65625	12.0298	11.6108	13.0862	13.0733	12.8938	12.6919	12.7425	12.694	11.9008
1369	AT2G28900	ATOEP16-1	outer plastid envelope protein 16-1	NM_128449	-	9	D4	1	0	-0.578021	-1.75302	-3.13865	0	1.00198	0.564063	-0.300729	0	-0.178125	-0.463437	-1.11354	11.7764	11.1983	10.0233	8.63771	11.7634	12.7654	12.3275	11.4627	11.941	11.7629	11.4776	10.8275	11.7825	11.7702	10.785	11.6117	9.73	10.3167	8.54917	8.72625	11.7579	11.769	12.7621	12.7688	12.2508	12.4042	11.5371	11.3883	12.0121
1399	AT2G01950	BRL2	BRI1-like 2	NM_126256	-	9	D4	1	0	-0.49125	-1.67948	-3.08469	0	0.189375	-0.133958	-0.17125	0	-0.03875	0.0663542	-0.763958	10.6796	10.1883	9.0001	7.5949	10.8196	11.009	10.6856	10.6483	10.345	10.3063	10.4114	9.58104	10.8737	10.4854	10.3871	9.98958	8.95354	9.04667	7.76458	7.42521	11.0404	10.5988	10.9571	11.0608	10.7725	10.5988	10.8133	10.4833	10.4825
1505	AT5G56530	AT5G56530	Protein of Unknown Function (DUF239)	NM_125036	-	9	D4	1	0	0.0148958	-1.59917	-2.77396	0	0.523333	0.110417	-0.0128125	0	0.651979	0.45	-0.389271	11.6406	11.6555	10.0415	8.86667	11.2719	11.7952	11.3823	11.2591	11.3451	11.9971	11.7951	10.9558	11.7567	11.5246	11.6698	11.6412	9.77875	10.3042	9.205	8.52833	11.4462	11.0975	11.9004	11.69	11.5121	11.2525	11.4744	11.0437	11.3581
1509	AT1G75710	AT1G75710	C2H2-like zinc finger protein	NM_106222	C2H2	9	D4	1	0	-0.363229	-1.81437	-2.89708	0	1.00885	0.733854	0.481563	0	0.608542	0.208958	-0.178854	9.57354	9.21031	7.75917	6.67646	9.8426	10.8515	10.5765	10.3242	9.14458	9.75313	9.35354	8.96573	10.0388	9.10833	9.35833	9.06229	8.09167	7.42667	6.81417	6.53875	10.1696	9.51562	10.9996	10.7033	10.8112	10.3417	10.7842	9.86417	9.24917
1554	AT5G42530	AT5G42530	unknown protein; FUNCTIONS IN: molecular_function unknown; INVOLVED IN: biological_process unknown; LOCATED IN: endomembrane system; BEST Arabidopsis thaliana protein match is: unknown protein (TAIR:AT2G25510.2); Has 30201 Blast hits to 17322 proteins in 780 species: Archae - 12; Bacteria - 1396; Metazoa - 17338; Fungi - 3422; Plants - 5037; Viruses - 0; Other Eukaryotes - 2996 (source: NCBI BLin…	NM_123618	-	9	D4	1	0	0.0854167	-1.1976	-2.71865	0	-0.821562	-1.36729	-1.66958	0	-0.100417	-0.454479	-1.15156	14.9174	15.0028	13.7198	12.1988	14.8517	14.0301	13.4844	13.1821	14.9781	14.8777	14.5236	13.8266	14.946	14.8887	15.0298	14.9758	13.6662	13.7733	12.0392	12.3583	14.7075	14.9958	13.8392	14.221	13.1083	13.8604	12.8138	13.5504	14.8854
1587	AT1G21250	WAK1	cell wall-associated kinase	NM_101978	-	9	D4	1	0	0.113854	-0.858125	-2.67792	0	-0.223854	-0.311771	-0.809375	0	0.220625	-0.152292	-0.35875	12.5806	12.6945	11.7225	9.90271	12.9037	12.6799	12.592	12.0944	12.404	12.6246	12.2517	12.0452	12.7837	12.3775	12.9194	12.4696	11.7108	11.7342	9.98125	9.82417	12.5542	13.2533	12.4873	12.8725	12.3731	12.8108	11.8554	12.3333	11.9654
1611	AT1G21270	WAK2	wall-associated kinase 2	NM_101979	-	9	D4	1	0	-0.13875	-1.09552	-2.77104	0	-0.03125	-0.346771	-0.925417	0	0.0685417	-0.327188	-0.673333	13.3656	13.2269	12.2701	10.5946	13.5027	13.4715	13.1559	12.5773	13.2875	13.356	12.9603	12.6142	13.4375	13.2937	13.23	13.2238	12.225	12.3152	10.5367	10.6525	13.4987	13.5067	13.3367	13.6062	13.0615	13.2504	12.3921	12.7625	13.1575
1622	AT3G20820	AT3G20820	Leucine-rich repeat (LRR) family protein	NM_112973	-	9	D4	1	0	-0.367083	-1.46156	-2.83531	0	0.392813	0.386667	0.181875	0	0.295729	-0.129167	-0.750729	12.1675	11.8004	10.7059	9.33219	12.0472	12.44	12.4339	12.2291	11.8561	12.1519	11.727	11.1054	12.2533	12.0817	11.8796	11.7212	10.8215	10.5904	9.79083	8.87354	12.3879	11.7065	12.5075	12.3725	12.5202	12.3475	12.4763	11.9819	11.8294
1706	AT2G36050	OFP15	ovate family protein 15	NM_129164	-	9	D4	1	0	-0.328021	-1.635	-2.72229	0	0.360833	-0.153646	-0.309375	0	-0.557813	-0.66	-0.864688	10.8346	10.5066	9.19958	8.11229	10.5485	10.9094	10.3949	10.2392	10.9036	10.3458	10.2436	10.039	10.8233	10.8458	10.1594	10.8537	9.2825	9.11667	8.32417	7.90042	10.3746	10.7225	10.9242	10.8946	10.571	10.2188	10.3858	10.0925	10.7538
1714	AT3G16180	NRT1.12	NRT1.12	NRT1.12	-	9	D4	1	0	0.163542	-1.06583	-2.54885	0	0.679583	-0.243125	-0.989687	0	0.609792	-0.107917	-0.487708	10.1794	10.3429	9.11354	7.63052	10.1292	10.8087	9.88604	9.13948	10.0802	10.69	9.97229	9.5925	10.3596	9.99917	10.6617	10.0242	9.34083	8.88625	7.9275	7.33354	10.4558	9.8025	10.8038	10.8138	9.865	9.90708	9.28688	8.99208	9.99083
1729	AT4G30410	IBL1	IBL1	IBL1	-	9	D4	1	0	0.434792	-0.91125	-2.40271	0	1.67854	1.41729	0.808958	0	0.924583	0.911667	0.001875	10.3021	10.7369	9.39083	7.89938	10.2454	11.924	11.6627	11.0544	9.98667	10.9112	10.8983	9.98854	10.6271	9.97708	10.62	10.8537	9.29417	9.4875	8.12083	7.67792	10.5175	9.97333	12.1013	11.7467	11.7737	11.5517	11.2083	10.9004	10.4092
1745	AT5G06610	AT5G06610	Protein of unknown function (DUF620)	NM_120744	-	9	D4	1	0	0.376979	-1.59219	-2.39531	0	0.742083	-0.04625	-0.492187	0	0.511458	-0.0723958	-0.548542	9.45396	9.83094	7.86177	7.05865	10.0071	10.7492	9.96083	9.5149	9.46188	9.97333	9.38948	8.91333	9.645	9.26292	9.83437	9.8275	7.97917	7.74437	6.83563	7.28167	9.83458	10.1796	10.675	10.8233	9.915	10.0067	9.66542	9.36438	9.16208
1782	AT5G13460	IQD11	IQ-domain 11	NM_121349	-	9	D4	1	0	-0.145833	-1.7924	-2.55448	0	1.30958	0.691771	0.0267708	0	0.364063	-0.387708	-1.33896	9.80875	9.66292	8.01635	7.25427	9.90635	11.2159	10.5981	9.93313	9.80167	10.1657	9.41396	8.46271	9.845	9.7725	9.50917	9.81667	7.8675	8.16521	7.05229	7.45625	10.0102	9.8025	11.3152	11.1167	10.6717	10.5246	10.0775	9.78875	9.61708
1888	AT5G66590	AT5G66590	CAP (Cysteine-rich secretory proteins, Antigen 5, and Pathogenesis-related 1 protein) superfamily protein	NM_126057	-	9	D4	1	0	-0.287604	-1.37854	-2.60167	0	1.49875	1.70562	1.84729	0	0.156146	0.108437	-0.414062	11.5808	11.2932	10.2023	8.97917	11.6473	13.146	13.3529	13.4946	11.4859	11.6421	11.5944	11.0719	11.6908	11.4708	11.1415	11.445	10.1971	10.2075	9.35958	8.59875	12.1235	11.171	13.1862	13.1058	13.4275	13.2783	13.6163	13.3729	11.8906
1945	AT1G64640	ENODL8	early nodulin-like protein 8	NM_105139	-	9	D4	1	0	0.231458	-1.65521	-2.29948	0	1.71146	0.727083	-0.192083	0	1.44281	0.258646	-1.0549	11.4169	11.6483	9.76167	9.1174	11.8208	13.5323	12.5479	11.6288	11.368	12.8108	11.6267	10.3131	11.4637	11.37	11.5502	11.7465	9.83458	9.68875	9.22708	9.00771	11.9996	11.6421	13.4796	13.585	12.7104	12.3854	11.5971	11.6604	11.3869
1975	AT4G23820	AT4G23820	Pectin lyase-like superfamily protein	NM_118513	-	9	D4	1	0	0.293542	-0.937812	-2.30115	0	0.800208	0.449792	0.033125	0	0.731458	0.201667	-0.382812	13.0197	13.3132	12.0819	10.7185	13.0869	13.8871	13.5367	13.12	12.9132	13.6447	13.1149	12.5304	12.9962	13.0431	13.0738	13.5527	11.9267	12.2371	10.6862	10.7508	13.2292	12.9446	13.8683	13.9058	13.5458	13.5275	13.1158	13.1242	12.8371
2005	AT3G10020	AT3G10020	unknown protein; FUNCTIONS IN: molecular_function unknown; INVOLVED IN: response to oxidative stress, anaerobic respiration; LOCATED IN: cellular_component unknown; EXPRESSED IN: 23 plant structures; EXPRESSED DURING: 13 growth stages; Has 47 Blast hits to 47 proteins in 12 species: Archae - 0; Bacteria - 0; Metazoa - 1; Fungi - 0; Plants - 46; Viruses - 0; Other Eukaryotes - 0 (source: NCBI BLin…	NM_001125137	-	9	D4	1	0	0.0040625	-1.65156	-2.35854	0	0.805417	0.563333	0.401979	0	-0.235521	-0.581771	-1.16812	14.0008	14.0049	12.3493	11.6423	13.4946	14.3	14.0579	13.8966	14.0729	13.8374	13.4911	12.9048	14.0137	13.9879	13.9429	14.0669	12.2806	12.4179	11.6992	11.5854	13.3529	13.6363	14.3912	14.2088	14.0333	14.0825	13.979	13.8142	14.0333
2034	AT5G44020	AT5G44020	HAD superfamily, subfamily IIIB acid phosphatase	NM_123769	-	9	D4	1	0	-0.398646	-1.3974	-2.54552	0	0.0765625	-0.334271	-0.598646	0	0.160104	-0.0172917	-0.675937	13.603	13.2044	12.2056	11.0575	13.7854	13.862	13.4511	13.1868	13.5189	13.679	13.5016	12.8429	13.6308	13.5752	13.2704	13.1383	12.2896	12.1217	11.455	10.66	13.969	13.6019	13.8871	13.8369	13.4633	13.439	13.3515	13.0221	13.4531
2038	AT1G02730	ATCSLD5	cellulose synthase-like D5	NM_100153	-	9	D4	1	0	0.0571875	-1.11896	-2.36854	0	0.932292	0.756979	0.450521	0	0.531458	0.365625	-0.44875	9.27083	9.32802	8.15188	6.90229	9.3801	10.3124	10.1371	9.83063	8.86292	9.39438	9.22854	8.41417	9.58417	8.9575	9.64229	9.01375	8.32125	7.9825	6.97583	6.82875	9.53229	9.22792	10.414	10.2108	10.2779	9.99625	10.0675	9.59375	8.91667
2091	AT4G14440	HCD1	3-hydroxyacyl-CoA dehydratase 1	NM_117523	-	9	D4	1	0	0.0204167	-1.4274	-2.3274	0	0.965	0.421667	-0.296563	0	1.01969	0.823542	-0.0932292	11.158	11.1784	9.73063	8.83062	12.0304	12.9954	12.4521	11.7339	10.8486	11.8683	11.6722	10.7554	11.4302	10.8858	11.4556	10.9012	10.0004	9.46083	9.35958	8.30167	12.0642	11.9967	13.1504	12.8404	12.8537	12.0504	12.069	11.3987	10.6723
2104	AT4G12880	ATENODL19	AtENODL19	AtENODL19	-	9	D4	1	0	0.0830208	-1.43062	-2.29333	0	0.41625	-0.564375	-0.545208	0	0.725625	0.266979	-0.404167	10.6786	10.7617	9.24802	8.38531	11.0979	11.5142	10.5335	10.5527	10.6367	11.3623	10.9036	10.2325	10.7283	10.629	10.5067	11.0167	9.22333	9.27271	8.19021	8.58042	11.2475	10.9483	11.4946	11.5337	10.995	10.0721	10.591	10.5144	10.6621
2136	AT4G23800	3XHMG-BOX2	3xHMG-box2	3xHMG-box2	-	9	D4	1	0	-0.0905208	-1.56521	-2.32698	0	1.00417	0.365729	0.177604	0	0.302188	0.0711458	-0.782604	8.63708	8.54656	7.07188	6.3101	8.5776	9.58177	8.94333	8.75521	8.14094	8.44313	8.21208	7.35833	9.11917	8.155	8.86021	8.23292	7.375	6.76875	6.31021	6.31	8.72625	8.42896	9.61896	9.54458	8.99417	8.8925	9.00792	8.5025	8.21792
2156	AT1G16260	AT1G16260	Wall-associated kinase family protein	NM_101492	-	9	D4	1	0	-0.516146	-1.27833	-2.54208	0	-0.439167	-0.438021	-1.14646	0	-0.446458	-0.577083	-0.887917	11.6867	11.1705	10.4083	9.14458	11.485	11.0458	11.047	10.3385	11.6558	11.2094	11.0787	10.7679	12.0317	11.3417	11.3748	10.9663	10.5	10.3167	9.26875	9.02042	11.4462	11.5237	10.9671	11.1246	10.885	11.209	10.4304	10.2467	11.6738
2229	AT2G36350	AT2G36350	Protein kinase superfamily protein	NM_129192	-	9	D4	1	0	-0.367292	-1.35458	-2.41708	0	0.151042	-0.196458	-0.128438	0	-0.407083	-0.0939583	-0.443125	10.6281	10.2608	9.27354	8.21104	10.8915	11.0425	10.695	10.763	10.7825	10.3754	10.6885	10.3394	10.4329	10.8233	10.1696	10.3521	8.96333	9.58375	7.9625	8.45958	10.7275	11.0554	11.0242	11.0608	10.7263	10.6638	10.8227	10.7033	10.5213
2265	AT4G08685	SAH7	Pollen Ole e 1 allergen and extensin family protein	NM_116938	-	9	D4	1	0	0.0557292	-1.41313	-2.21365	0	1.05083	0.625625	0.208854	0	0.521042	0.065625	-0.511458	8.91938	8.9751	7.50625	6.70573	9.02083	10.0717	9.64646	9.22969	8.76656	9.2876	8.83219	8.2551	9.13625	8.7025	8.96771	8.9825	7.52458	7.48792	6.67729	6.73417	9.23083	8.81083	10.0783	10.065	9.71333	9.57958	9.37688	9.0825	8.88396
2284	AT2G01760	ARR14	response regulator 14	NM_126237	ARR-B	9	D4	1	0	-0.201458	-1.58125	-2.28104	0	0.675833	0.244479	-0.10125	0	0.0680208	0.120521	-0.349792	9.46354	9.26208	7.88229	7.1825	9.14354	9.81937	9.38802	9.04229	9.38302	9.45104	9.50354	9.03323	9.66417	9.26292	9.26333	9.26083	7.97917	7.78542	7.00917	7.35583	9.21875	9.06833	10.0233	9.61542	9.42292	9.35313	9.31625	8.76833	9.50021
2311	AT2G39980	AT2G39980	HXXXD-type acyl-transferase family protein	NM_129556	-	9	D4	1	0	0.943854	-1.07115	-1.78583	0	0.0588542	0.635	0.3975	0	0.461042	-0.174688	-1.49656	12.1396	13.0834	11.0684	10.3538	11.7039	11.7627	12.3389	12.1014	12.3788	12.8398	12.2041	10.8822	12.0175	12.2617	13.0083	13.1585	11.191	10.9458	10.5367	10.1708	11.3471	12.0606	11.8242	11.7012	12.2188	12.459	12.4856	11.7171	12.3554
2317	AT1G52190	ATNPF1.2	AtNPF1.2	AtNPF1.2	-	9	D4	1	0	0.217917	-0.791875	-2.14771	0	0.864062	0.453958	0.104896	0	0.857708	0.557604	0.0965625	13.7921	14.01	13.0002	11.6444	13.3169	14.1809	13.7708	13.4218	13.6175	14.4752	14.1751	13.7141	13.8454	13.7387	13.9531	14.0669	12.8725	13.1279	11.5104	11.7783	13.5508	13.0829	14.1625	14.1994	13.8554	13.6862	13.5323	13.3112	13.6617
2356	AT3G07540	AT3G07540	Actin-binding FH2 (formin homology 2) family protein	NM_111632	-	9	D4	1	0	-0.393958	-1.10125	-2.40062	0	0.931979	0.782396	1.02969	0	0.290833	0.339375	-0.237917	9.62646	9.2325	8.52521	7.22583	9.46344	10.3954	10.2458	10.4931	9.31729	9.60813	9.65667	9.07937	9.89333	9.35958	9.44125	9.02375	8.60417	8.44625	7.12958	7.32208	9.76667	9.16021	10.4858	10.305	10.4113	10.0804	10.6004	10.3858	9.43458
2370	AT1G35710	AT1G35710	Protein kinase family protein with leucine-rich repeat domain	NM_103273	-	9	D4	1	0	-0.243854	-0.985104	-2.3376	0	0.00583333	0.246979	-0.467396	0	0.0392708	-0.373437	-0.11375	13.1611	12.9173	12.176	10.8235	13.7505	13.7564	13.9975	13.2831	13.0369	13.0761	12.6634	12.9231	13.6044	12.7179	13.23	12.6046	12.3504	12.0017	10.8138	10.8333	13.529	13.9721	13.5306	13.9821	13.8946	14.1004	13.0454	13.5208	13
2393	AT3G52500	AT3G52500	Eukaryotic aspartyl protease family protein	NM_115110	-	9	D4	1	0	-0.089375	-1.38625	-2.21146	0	0.535729	0.0214583	-0.456042	0	0.509062	-0.083125	-0.595521	12.9902	12.9008	11.604	10.7788	13.1721	13.7078	13.1935	12.716	12.7898	13.2989	12.7067	12.1943	13.0446	12.9358	12.9383	12.8633	11.7008	11.5071	11.0108	10.5467	13.4213	12.9229	13.7352	13.6804	13.2725	13.1146	12.795	12.6371	12.7479
2417	AT5G10400	H3.1	H3.1	H3.1	-	9	D4	1	0	0.621458	-1.18479	-1.89396	0	0.570417	-0.118125	-1.00906	0	1.00677	-0.149167	-1.29958	11.06	11.6815	9.87521	9.16604	10.9608	11.5312	10.8427	9.95177	10.8294	11.8361	10.6802	9.52979	11.0412	11.0787	11.8008	11.5621	9.84375	9.90667	9.205	9.12708	10.7921	11.1296	11.4946	11.5679	10.7037	10.9817	10.0288	9.87479	10.8129
2426	AT1G18670	IBS1	Protein kinase superfamily protein	NM_101725	-	9	D4	1	0	0.269896	-1.20198	-2.05542	0	1.46104	0.817292	0.485417	0	1.06406	0.546458	0.14	10.7741	11.044	9.57208	8.71865	10.809	12.27	11.6263	11.2944	10.5777	11.6418	11.1242	10.7177	10.9192	10.629	10.7742	11.3138	9.40896	9.73521	8.13146	9.30583	10.9379	10.68	12.265	12.275	11.6925	11.56	11.3146	11.2742	10.62
2455	AT3G50440	MES10	methyl esterase 10	NM_114904	-	9	D4	1	0	-0.356875	-1.15135	-2.32531	0	0.165104	0.537187	0.372188	0	-0.34875	-0.158646	-0.71375	11.6061	11.2493	10.4548	9.28083	11.8322	11.9973	12.3694	12.2044	11.4871	11.1383	11.3284	10.7733	11.659	11.5533	11.1415	11.3571	10.3583	10.5512	9.31833	9.24333	11.815	11.8494	11.9271	12.0675	12.4	12.3387	12.345	12.0638	11.4033
2553	AT1G23730	BCA3	beta carbonic anhydrase 3	NM_102221	-	9	D4	1	0	0.0226042	-1.00344	-2.12229	0	0.00552083	0.217917	-0.0816667	0	0.437708	0.267708	-0.653958	10.9588	10.9814	9.95531	8.83646	10.9992	11.0047	11.2171	10.9175	10.756	11.1938	11.0237	10.1021	11.05	10.8675	11.2723	10.6904	10.0831	9.8275	8.78833	8.88458	11.2758	10.7225	11.0296	10.9798	11.2654	11.1687	11.0363	10.7988	10.87
2597	AT2G27060	AT2G27060	Leucine-rich repeat protein kinase family protein	NM_128264	-	9	D4	1	0	-0.123021	-1.02104	-2.16625	0	0.583646	0.160833	-0.198646	0	0.352188	0.295	-0.0778125	10.9198	10.7968	9.89875	8.75354	10.5726	11.1562	10.7334	10.374	10.6383	10.9905	10.9333	10.5605	11.2946	10.545	10.9665	10.6271	9.91583	9.88167	8.89917	8.60792	10.7827	10.3625	11.24	11.0725	10.8219	10.645	10.71	10.0379	10.7933
2599	AT3G07390	AIR12	auxin-responsive family protein	NM_111618	-	9	D4	1	0	-0.368646	-1.2424	-2.24646	0	-0.094375	-0.461458	-1.07083	0	-0.0582292	-0.571458	-1.21396	13.6319	13.2632	12.3895	11.3854	13.71	13.6156	13.2485	12.6392	13.6169	13.5586	13.0454	12.4029	13.6988	13.565	13.5156	13.0108	12.3952	12.3837	11.5371	11.2338	13.7992	13.6208	13.6037	13.6275	13.2287	13.2683	12.5352	12.7431	13.6179
2660	AT1G75800	AT1G75800	Pathogenesis-related thaumatin superfamily protein	T46212	-	9	D4	1	0	0.576042	-0.440313	-1.77292	0	1.01719	0.891667	0.777604	0	0.503646	0.723854	0.577083	12.9556	13.5317	12.5153	11.1827	12.7843	13.8015	13.6759	13.5619	12.9124	13.416	13.6363	13.4895	13.0046	12.9067	13.31	13.7533	12.2896	12.741	11.3387	11.0267	12.8346	12.734	13.8579	13.745	13.5675	13.7844	13.5733	13.5504	12.9244
230	AT5G18060	SAUR23	SAUR23	SAUR23	-	10		1	0	-0.189062	-4.22187	-4.60458	0	2.04458	1.93563	0.882292	0	-0.221771	-0.247396	-2.3725	9.64771	9.45865	5.42583	5.04312	9.62646	11.671	11.5621	10.5087	9.17177	8.95	8.92437	6.79927	10.0233	9.27208	9.25229	9.665	5.34292	5.50875	5.0175	5.06875	9.99458	9.25833	11.7208	11.6212	11.6417	11.4825	10.3454	10.6721	9.61708
327	AT3G12610	DRT100	Leucine-rich repeat (LRR) family protein	NM_112096	-	10		1	0	-1.06458	-3.95417	-4.62969	0	0.489792	-0.735625	-2.06521	0	0.61	-0.875521	-2.67125	11.426	10.3615	7.47187	6.79635	11.7444	12.2342	11.0087	9.67917	11.2933	11.9033	10.4178	8.62208	11.4637	11.3883	10.2554	10.4675	7.88958	7.05417	6.58604	7.00667	11.9758	11.5129	12.2142	12.2542	11.0983	10.9192	9.73083	9.6275	11.2754
374	AT5G15230	GASA4	GAST1 protein homolog 4	NM_121527	-	10		1	0	-1.00771	-3.97958	-4.55125	0	1.61823	0.182187	-1.03719	0	0.643333	0.323542	-1.97167	11.7235	10.7158	7.74396	7.17229	11.7579	13.3761	11.9401	10.7207	11.4227	12.066	11.7462	9.45104	11.9871	11.46	10.4654	10.9663	7.56875	7.91917	7.03125	7.31333	11.7579	11.7579	13.1673	13.585	11.7602	12.12	11.0167	10.4248	11.715
383	AT5G48900	AT5G48900	Pectin lyase-like superfamily protein	NM_124267	-	10		1	0	-0.405729	-4.30906	-4.42344	0	2.03052	1.3125	0.09125	0	1.16552	-0.199896	-2.65323	10.5141	10.1083	6.205	6.09063	10.3698	12.4003	11.6823	10.461	10.0574	11.2229	9.8575	7.40417	10.7835	10.2446	9.91042	10.3063	6.13125	6.27875	6.28	5.90125	10.68	10.0596	12.3998	12.4008	11.7037	11.6608	10.905	10.0171	10.18
565	AT5G02760	APD7	APD7	APD7	-	10		1	0	-0.0620833	-3.25948	-3.86781	0	0.0659375	-1.81177	-2.50917	0	1.27229	-0.0809375	-2.05083	12.7568	12.6947	9.49729	8.88896	11.0081	11.0741	9.19635	8.49896	12.494	13.7662	12.413	10.4431	13.1638	12.3498	12.5458	12.8435	9.63625	9.35833	8.98583	8.79208	11.5675	10.4488	11.1075	11.0406	9.05875	9.33396	8.56	8.43792	12.8488
736	AT1G26945	KDR	basic helix-loop-helix (bHLH) DNA-binding superfamily protein	NM_179381	bHLH	10		1	0	-0.973854	-3.82771	-3.4549	0	1.40646	0.759792	0.114687	0	0.702917	-0.643125	-2.5799	9.97802	9.00417	6.15031	6.52313	10.1559	11.5624	10.9157	10.2706	9.81146	10.5144	9.16833	7.23156	10.1502	9.80583	9.15167	8.85667	6.16125	6.13938	6.65833	6.38792	10.4756	9.83625	11.591	11.5337	11.0875	10.744	10.3583	10.1829	10.1367
749	AT1G06080	ADS1	delta 9 desaturase 1	NM_100489	-	10		1	0	1.91229	-2.66167	-2.70875	0	2.6524	2.15719	1.24865	0	4.16938	2.83552	0.451875	9.66208	11.5744	7.00042	6.95333	7.18083	9.83323	9.33802	8.42948	8.45365	12.623	11.2892	8.90552	10.1788	9.14542	11.749	11.3998	7.12542	6.87542	6.76042	7.14625	7.20021	7.16146	10.6371	9.02937	10.025	8.65104	8.7725	8.08646	8.84333
773	AT3G10720	AT3G10720	Plant invertase/pectin methylesterase inhibitor superfamily	NM_111908	-	10		1	0	-0.441042	-2.92521	-3.60948	0	1.03375	0.4225	-0.238333	0	0.993542	-0.100729	-1.18969	13.2057	12.7647	10.2805	9.59625	12.8577	13.8915	13.2802	12.6194	12.6889	13.6824	12.5881	11.4992	13.4756	12.9358	12.8252	12.7042	10.4621	10.099	9.55833	9.63417	13.1067	12.6088	13.9621	13.8208	13.31	13.2504	13.0204	12.2183	12.4512
956	AT2G37640	EXP3	Barwin-like endoglucanases superfamily protein	NM_129320	-	10		1	0	0.200729	-3.10594	-2.99062	0	1.14062	0.511875	-0.881875	0	2.26417	0.895521	-1.56854	9.12448	9.32521	6.01854	6.13385	9.12125	10.2619	9.63312	8.23937	8.49833	10.7625	9.39385	6.92979	9.47708	8.77187	9.23167	9.41875	6.21167	5.82542	6.13125	6.13646	9.49583	8.74667	10.2188	10.305	9.5525	9.71375	8.43792	8.04083	8.78042
997	AT5G44568	AT5G44568	unknown protein; FUNCTIONS IN: molecular_function unknown; INVOLVED IN: biological_process unknown; LOCATED IN: endomembrane system; Has 19 Blast hits to 19 proteins in 2 species: Archae - 0; Bacteria - 0; Metazoa - 0; Fungi - 0; Plants - 19; Viruses - 0; Other Eukaryotes - 0 (source: NCBI BLink).	NM_001085241	-	10		1	0	-0.0370833	-2.67437	-3.14917	0	-0.208542	-0.920625	-1.83333	0	0.161146	-0.0542708	-1.02073	10.3812	10.3442	7.70688	7.23208	10.9902	10.7817	10.0696	9.15687	10.2089	10.37	10.1546	9.18812	10.285	10.4775	10.5879	10.1004	7.75417	7.65958	7.11833	7.34583	10.4354	11.545	10.9996	10.5638	9.88583	10.2533	9.46458	8.84917	9.71333
1129	AT5G57700	AT5G57700	BNR/Asp-box repeat family protein	NM_180873	-	10		1	0	-0.698125	-2.7526	-3.1649	0	0.841354	-0.597917	-1.73802	0	0.426146	-0.895521	-1.67427	12.5124	11.8143	9.75979	9.3475	12.6906	13.532	12.0927	10.9526	12.3076	12.7338	11.4121	10.6333	12.4954	12.5294	11.54	12.0885	9.73	9.78958	9.28625	9.40875	12.68	12.7012	13.501	13.5629	12.0363	12.1492	11.0583	10.8469	12.1206
1236	AT5G18050	SAUR22	SAUR22	SAUR22	-	10		1	0	0.350208	-2.61125	-2.7124	0	2.50792	2.34365	1.39573	0	0.312813	0.242396	-1.30344	8.89208	9.24229	6.28083	6.17969	8.95104	11.459	11.2947	10.3468	8.31302	8.62583	8.55542	7.00958	9.28833	8.49583	9.0125	9.47208	6.23208	6.32958	6.04	6.31937	9.2425	8.65958	11.5258	11.3921	11.4721	11.1173	10.3352	10.3583	8.85313
1305	AT4G22010	SKS4	SKU5 similar 4	NM_118322	-	10		1	0	-0.115937	-2.56573	-2.82896	0	0.788021	-0.578854	-1.43948	0	1.20646	-0.686458	-2.12271	11.6891	11.5731	9.12333	8.8601	12.2936	13.0817	11.7148	10.8542	11.2723	12.4787	10.5858	9.14958	11.9583	11.4198	11.68	11.4663	9.2125	9.03417	9.08583	8.63438	12.5267	12.0606	13.0483	13.115	11.8696	11.56	11.0363	10.6721	11.1854
1463	AT3G16240	DELTA-TIP	delta tonoplast integral protein	NM_112495	-	10		1	0	-0.352604	-2.515	-2.74948	0	0.895104	0.397708	-0.0789583	0	0.909167	0.455417	-0.457292	14.2251	13.8725	11.7101	11.4756	13.9599	14.855	14.3576	13.8809	13.825	14.7342	14.2804	13.3677	14.5727	13.8775	13.7821	13.9629	11.7956	11.6246	11.7346	11.2167	14.291	13.6288	14.9242	14.7858	14.3573	14.3579	13.979	13.7829	13.9721
1494	AT2G42870	PAR1	phy rapidly regulated 1	NM_129848	-	10		1	0	0.615729	-2.2651	-2.43146	0	3.27427	2.02448	0.389375	0	1.47979	0.960729	-0.0396875	8.37594	8.99167	6.11083	5.94448	7.42469	10.699	9.44917	7.81406	8.14208	9.62187	9.10281	8.1024	8.81646	7.93542	8.91208	9.07125	6.24167	5.98	6.00875	5.88021	7.25958	7.58979	10.9146	10.4833	9.39042	9.50792	8.48563	7.1425	8.18167
1701	AT2G21540	SFH3	SEC14-like 3	NM_127726	-	10		1	0	0.0846875	-1.90417	-2.50812	0	1.85354	0.947083	0.0536458	0	1.02646	0.230833	-0.748333	10.5373	10.622	8.63312	8.02917	10.6348	12.4883	11.5819	10.6884	10.0685	11.095	10.2994	9.32021	10.8737	10.2008	10.7469	10.4971	8.65	8.61625	8.26708	7.79125	10.9575	10.3121	12.7329	12.2438	11.7954	11.3683	11.1071	10.2698	10.3121
1721	AT3G53190	AT3G53190	Pectin lyase-like superfamily protein	NM_115179	-	10		1	0	-0.368542	-2.25719	-2.56687	0	1.2224	0.709375	0.99375	0	0.753125	0.475625	-0.559375	9.73542	9.36687	7.47823	7.16854	9.91167	11.1341	10.621	10.9054	9.07562	9.82875	9.55125	8.51625	10.13	9.34083	9.55708	9.17667	7.79292	7.16354	7.33042	7.00667	10.1092	9.71417	11.1833	11.0848	10.7354	10.5067	11.0871	10.7238	9.11125
1744	AT3G12710	AT3G12710	DNA glycosylase superfamily protein	NM_112107	-	10		1	0	-0.465833	-2.45427	-2.49917	0	0.546979	0.150208	-0.169687	0	1.2851	0.311458	-1.66385	10.719	10.2531	8.26469	8.21979	9.8776	10.4246	10.0278	9.70792	10.2569	11.542	10.5683	8.59302	10.9525	10.4854	10.1113	10.395	8.265	8.26437	8.26708	8.1725	10.2396	9.51562	10.4508	10.3983	10.0881	9.9675	10.0288	9.38708	10.4825
1748	AT1G52827	CDT1	cadmium tolerance 1	NM_202281	-	10		1	0	0.0502083	-1.89042	-2.48927	0	1.48708	1.21833	0.200208	0	0.807083	0.707292	-0.509479	8.54354	8.59375	6.65313	6.05427	8.83667	10.3238	10.055	9.03688	8.42417	9.23125	9.13146	7.91469	8.88979	8.19729	8.86771	8.31979	6.7575	6.54875	6.28	5.82854	8.56333	9.11	10.4679	10.1796	10.4942	9.61583	9.77292	8.30083	8.40042
1757	AT5G07030	AT5G07030	Eukaryotic aspartyl protease family protein	A_84_P850014	-	10		1	0	-0.218125	-2.30135	-2.47135	0	2.27146	0.685417	-0.875208	0	0.94125	-0.295104	-1.74573	8.04385	7.82573	5.7425	5.5725	8.4375	10.709	9.12292	7.56229	7.22063	8.16188	6.92552	5.4749	8.48729	7.60042	8.05146	7.6	5.93167	5.55333	5.65625	5.48875	8.875	8	10.8146	10.6033	8.92208	9.32375	8.35167	6.77292	7.00083
1926	AT1G02350	AT1G02350	protoporphyrinogen oxidase-related	NM_100116	-	10		1	0	-0.0480208	-1.88729	-2.38115	0	2.09344	2.13448	1.67542	0	0.317083	0.439375	0.215	8.88812	8.8401	7.00083	6.50698	8.53219	10.6256	10.6667	10.2076	8.68729	9.00437	9.12667	8.90229	9.1275	8.64875	8.79583	8.88438	7.11458	6.88708	6.52375	6.49021	8.71375	8.35063	10.6371	10.6142	10.6604	10.6729	10.1567	10.2585	8.81417
2013	AT1G31710	AT1G31710	Copper amine oxidase family protein	NM_102906	-	10		1	0	-0.256979	-2.19521	-2.30437	0	2.14562	0.587708	0.154271	0	0.657917	-0.134375	-1.36302	9.55021	9.29323	7.355	7.24583	8.58292	10.7285	9.17063	8.73719	8.80625	9.46417	8.67188	7.44323	9.70083	9.39958	9.3375	9.24896	7.33333	7.37667	7.485	7.00667	8.7475	8.41833	10.8338	10.6233	9.21042	9.13083	8.85208	8.62229	8.64333
2130	AT5G19530	ACL5	S-adenosyl-L-methionine-dependent methyltransferases superfamily protein	NM_001085136	-	10		1	0	-0.323542	-2.26052	-2.20906	0	0.838125	0.6475	0.359479	0	0.415625	-0.373125	-1.55667	11.3915	11.0679	9.13094	9.1824	11.016	11.8542	11.6635	11.3755	11.1258	11.5415	10.7527	9.56917	11.4413	11.3417	10.6417	11.4942	9.01708	9.24479	9.25833	9.10646	11.1996	10.8325	11.9396	11.7688	11.6542	11.6729	11.4098	11.3413	10.9117
2198	AT3G62110	AT3G62110	Pectin lyase-like superfamily protein	NM_116076	-	10		1	0	-0.536771	-2.07354	-2.29521	0	-0.251354	-1.1	-1.52573	0	0.260208	-0.825104	-1.25927	11.6542	11.1174	9.58062	9.35896	11.8776	11.6262	10.7776	10.3519	11.5483	11.8085	10.7232	10.2891	11.7242	11.5842	11.0248	11.21	9.58833	9.57292	9.32875	9.38917	12.1235	11.6317	11.7308	11.5217	10.8112	10.744	10.3454	10.3583	11.5258
2210	AT1G19300	PARVUS	Nucleotide-diphospho-sugar transferases superfamily protein	NM_101787	-	10		1	0	-0.382917	-1.98167	-2.27448	0	0.984688	0.1225	-0.681667	0	0.549375	-0.290729	-1.17938	10.4181	10.0352	8.43646	8.14365	10.7157	11.7004	10.8382	10.0341	10.0615	10.6108	9.77073	8.88208	10.645	10.1913	10.1696	9.90083	8.49667	8.37625	8.0825	8.20479	10.7921	10.6394	11.58	11.8208	10.9325	10.744	10.2994	9.76875	10.1367
2289	AT5G24490	AT5G24490	30S ribosomal protein, putative	NM_122357	-	10		1	0	-0.360417	-1.87438	-2.26125	0	-0.0311458	-0.360833	-0.861042	0	-0.0528125	-0.642917	-1.37469	14.2731	13.9127	12.3987	12.0119	14.04	14.0089	13.6792	13.179	14.2523	14.1995	13.6094	12.8776	14.2029	14.3433	13.8117	14.0137	12.3304	12.4671	11.9133	12.1104	14.0292	14.0508	14.0469	13.9708	13.601	13.7573	13.1463	13.2117	14.2
2348	AT1G75490	AT1G75490	Integrase-type DNA-binding superfamily protein	NM_106202	ERF	10		1	0	0.615937	-1.51833	-1.91198	0	0.740104	0.540625	1.01021	0	0.553646	0.494896	-0.197917	8.45292	9.06885	6.93458	6.54094	6.01802	6.75812	6.55865	7.02823	8.03594	8.58958	8.53083	7.83802	8.84875	8.05708	8.99417	9.14354	6.96625	6.90292	6.50938	6.5725	6.12667	5.90937	6.94042	6.57583	6.64042	6.47687	7.46958	6.58688	8.36625
2379	AT3G14240	AT3G14240	Subtilase family protein	NM_112282	-	10		1	0	0.115521	-1.60177	-2.09427	0	0.8675	-0.0960417	-0.696042	0	0.887708	0.0809375	-0.498542	11.9332	12.0488	10.3315	9.83896	11.7125	12.58	11.6165	11.0165	11.6302	12.5179	11.7111	11.1317	12.1079	11.7585	12.009	12.0885	10.3462	10.3167	9.91792	9.76	11.88	11.545	12.5512	12.6088	11.5917	11.6412	10.9979	11.035	11.5842
2399	AT2G47930	AGP26	arabinogalactan protein 26	NM_130360	-	10		1	0	-0.196042	-2.1676	-2.02812	0	1.84687	1.16354	0.415417	0	1.00448	0.677813	-0.0744792	9.90187	9.70583	7.73427	7.87375	9.71604	11.5629	10.8796	10.1315	9.50865	10.5131	10.1865	9.43417	10.1883	9.61542	9.595	9.81667	7.97	7.49854	7.575	8.1725	10.001	9.43104	11.6621	11.4637	10.84	10.9192	10.3688	9.89417	9.825
969	AT5G25610	RD22	BURP domain-containing protein	NM_122472	-	12		1	0	-0.620729	-1.13313	-3.65771	0	-0.0757292	-0.0438542	0.0284375	0	-0.336771	-0.333333	-0.763854	14.46	13.8393	13.3269	10.8023	14.5389	14.4631	14.495	14.5673	14.3658	14.0291	14.0325	13.602	14.4542	14.4658	13.9646	13.714	13.245	13.4087	11.4446	10.16	14.515	14.5627	14.4729	14.4533	14.4179	14.5721	14.6067	14.5279	14.2
1403	AT1G12090	ELP	extensin-like protein	NM_101081	-	12		1	0	-0.339896	-0.736146	-3.07708	0	-0.284583	-0.91875	-1.80125	0	-0.193125	-0.362708	-0.580729	14.5125	14.1726	13.7764	11.4354	14.3173	14.0327	13.3985	12.516	14.5104	14.3173	14.1477	13.9297	14.5342	14.4908	14.0469	14.2983	13.6019	13.9508	11.3869	11.484	14.3887	14.2458	14.1133	13.9521	13.2988	13.4983	12.7121	12.32	14.5262
1567	AT5G08260	SCPL35	serine carboxypeptidase-like 35	NM_120909	-	12		1	0	0.716875	-0.248021	-2.3149	0	0.533854	0.165729	-0.454063	0	0.997396	0.581875	-0.245	11.1961	11.913	10.9481	8.88125	11.4519	11.9857	11.6176	10.9978	11.0206	12.018	11.6025	10.7756	11.0721	11.3202	11.749	12.0771	10.9329	10.9633	8.95917	8.80333	11.4083	11.4954	11.9717	11.9998	11.604	11.6312	11.0765	10.9192	10.6096
1	AT1G02470	AT1G02470	Polyketide cyclase/dehydrase and lipid transport superfamily protein	NM_100128	-	21	U1	1	0	5.77438	6.69156	6.82604	0	3.68875	5.8976	6.14469	0	4.7276	5.39406	5.67937	7.53771	13.3121	14.2293	14.3637	7.02479	10.7135	12.9224	13.1695	7.6025	12.3301	12.9966	13.2819	7.37667	7.69875	13.5392	13.085	14.27	14.1885	14.3912	14.3362	6.72208	7.3275	10.8038	10.6233	12.8825	12.9623	13.1273	13.2117	7.53958
38	AT1G36060	TG	TG	TG	ERF	21	U1	1	0	5.47365	4.84229	3.89865	0	0.911563	1.33156	1.32594	0	5.77135	6.2974	6.03031	5.52698	11.0006	10.3693	9.42563	5.11802	6.02958	6.44958	6.44396	5.04969	10.821	11.3471	11.08	5.68542	5.36854	10.9938	11.0075	10.4804	10.2581	9.62708	9.22417	5.11833	5.11771	6.45625	5.60292	6.0075	6.89167	7.095	5.79292	5.14104
50	AT1G62420	AT1G62420	Protein of unknown function (DUF506)	NM_104922	-	21	U1	1	0	5.96583	4.64292	2.93979	0	3.75552	5.04052	4.54573	0	5.07792	5.72052	4.96812	6.5	12.4658	11.1429	9.43979	6.25469	10.0102	11.2952	10.8004	6.52479	11.6027	12.2453	11.4929	6.63417	6.36583	12.2562	12.6754	11.1454	11.1404	9.65542	9.22417	6.26938	6.24	9.87167	10.1487	11.1937	11.3967	10.9171	10.6837	6.65958
99	AT2G38530	LTP2	lipid transfer protein 2	NM_129410	-	21	U1	1	0	6.78604	6.00615	3.62979	0	6.38281	6.89625	6.96385	0	7.52823	7.80708	7.28708	7.74813	14.5342	13.7543	11.3779	8.29146	14.6743	15.1877	15.2553	7.27333	14.8016	15.0804	14.5604	8.34958	7.14667	14.69	14.3783	13.8081	13.7004	12.4404	10.3154	7.55292	9.03	14.7848	14.5638	15.264	15.1115	15.2925	15.2181	7.03917
215	AT5G07010	ST2A	sulfotransferase 2A	NM_120783	-	21	U1	1	0	5.5224	5.44406	4.14125	0	5.90458	6.25219	6.1199	0	5.62521	5.71521	5.64937	9.49906	15.0215	14.9431	13.6403	8.87177	14.7764	15.124	14.9917	9.36896	14.9942	15.0842	15.0183	9.1675	9.83062	14.9442	15.0988	14.9213	14.965	13.5835	13.6971	9.10104	8.6425	14.6333	14.9194	15.1821	15.0658	15.0581	14.9252	9.23167
328	AT3G15650	AT3G15650	alpha/beta-Hydrolases superfamily protein	NM_112435	-	21	U1	1	0	3.83292	4.16521	5.17542	0	4.57427	2.95031	2.62	0	3.48604	1.97406	2.71812	8.10167	11.9346	12.2669	13.2771	8.08021	12.6545	11.0305	10.7002	7.98313	11.4692	9.95719	10.7012	7.82458	8.37875	12.1227	11.7465	12.4325	12.1013	13.1554	13.3987	8.00875	8.15167	12.5923	12.7167	10.9867	11.0744	10.3963	11.0042	8.00417
370	AT5G05365	AT5G05365	Heavy metal transport/detoxification superfamily protein	NM_001085064	-	21	U1	1	0	3.79073	4.05917	4.98885	0	2.87563	2.35583	2.04417	0	2.30708	2.95021	3.37271	5.88031	9.67104	9.93948	10.8692	6.32146	9.19708	8.67729	8.36562	6.405	8.71208	9.35521	9.77771	5.69646	6.06417	9.92333	9.41875	9.74917	10.1298	10.7633	10.975	6.00792	6.635	9.28625	9.10792	8.52667	8.82792	8.63292	8.09833	6.61042
563	AT3G01970	WRKY45	WRKY DNA-binding protein 45	NM_111063	WRKY	21	U1	1	0	3.98385	3.98365	3.92563	0	1.11958	2.41073	2.77271	0	2.98771	3.4626	3.50344	8.73677	12.7206	12.7204	12.6624	8.52083	9.64042	10.9316	11.2935	8.96365	11.9514	12.4262	12.4671	8.65458	8.81896	12.7246	12.7167	12.795	12.6458	12.6506	12.6742	8.61271	8.42896	9.66542	9.61542	11.1192	10.744	11.3338	11.2533	9.02396
710	AT1G62770	AT1G62770	Plant invertase/pectin methylesterase inhibitor superfamily protein	NM_104955	-	21	U1	1	0	4.74146	3.3725	3.31073	0	1.44562	1.38063	2.22979	0	4.89031	5.49917	4.31896	6.95333	11.6948	10.3258	10.2641	6.64313	8.08875	8.02375	8.87292	6.64771	11.538	12.1469	10.9667	7.09667	6.81	11.6127	11.7769	10.3242	10.3275	10.389	10.1392	6.58458	6.70167	8.23	7.9475	8.42792	7.61958	9.41521	8.33062	6.65958
728	AT2G27550	ATC	centroradialis	NM_128315	-	21	U1	1	0	4.49604	3.44729	3.1575	0	4.78531	0.517917	0.278958	0	3.25438	0.707708	0.826042	6.11229	10.6083	9.55958	9.26979	6.40031	11.1856	6.91823	6.67927	6.315	9.56938	7.02271	7.14104	6.02375	6.20083	10.8338	10.3829	9.86375	9.25542	9.50917	9.03042	6.40937	6.39125	11.1629	11.2083	7.16896	6.6675	6.71396	6.64458	6.33583
778	AT2G43590	AT2G43590	Chitinase family protein	NM_129921	-	21	U1	1	0	3.66771	3.71552	2.76083	0	0.84625	2.24427	2.92594	0	4.22125	5.04927	4.28937	6.69833	10.366	10.4139	9.45917	6.37667	7.22292	8.62094	9.3026	6.18125	10.4025	11.2305	10.4706	7.03083	6.36583	10.4583	10.2737	10.7287	10.099	9.51812	9.40021	6.37875	6.37458	7.53458	6.91125	8.67854	8.56333	9.54896	9.05625	6.10042
1070	AT3G62090	PIL2	phytochrome interacting factor 3-like 2	NM_001084860	bHLH	21	U1	1	0	3.42729	3.12865	1.82021	0	2.96438	3.08812	3.28542	0	3.63344	3.72406	3.67281	9.48396	12.9112	12.6126	11.3042	9.12312	12.0875	12.2112	12.4085	9.40687	13.0403	13.1309	13.0797	9.66417	9.30375	12.6942	13.1283	12.3398	12.8854	10.9558	11.6525	9.14833	9.09792	12.0254	12.1496	12.2833	12.1392	12.2169	12.6002	9.59187
1113	AT1G60610	AT1G60610	SBP (S-ribonuclease binding protein) family protein	NM_202326	-	21	U1	1	0	2.49188	3.15188	3.19458	0	1.7351	2.85781	3.17396	0	1.28031	2.21708	2.3801	10.2565	12.7483	13.4083	13.451	10.0253	11.7604	12.8831	13.1993	10.201	11.4814	12.4181	12.5811	10.3596	10.1533	12.7137	12.7829	13.4079	13.4087	13.3708	13.5312	9.92812	10.1225	11.7521	11.7688	12.9554	12.8108	13.266	13.1325	10.3325
1166	AT4G16780	ATHB-2	homeobox protein 2	NM_117780	HD-ZIP	21	U1	1	0	3.35187	3.07417	2.10823	0	3.42594	3.8501	3.83021	0	3.25438	3.64271	3.47021	10.2041	13.5559	13.2782	12.3123	10.1042	13.5301	13.9543	13.9344	9.94229	13.1967	13.585	13.4125	10.2465	10.1617	13.431	13.6808	13.1477	13.4087	12.3537	12.2708	9.97875	10.2296	13.585	13.4752	13.9265	13.9821	13.979	13.8898	10.0683
1268	AT2G28200	AT2G28200	C2H2-type zinc finger family protein	NM_128380	C2H2	21	U1	1	0	2.65115	3.03635	2.91594	0	1.8999	2.94656	3.34833	0	1.60719	2.33104	2.53063	10.1724	12.8235	13.2087	13.0883	9.72615	11.626	12.6727	13.0745	10.2571	11.8643	12.5881	12.7877	10.11	10.2348	12.7837	12.8633	13.245	13.1725	13.0446	13.1321	9.515	9.93729	11.6308	11.6212	12.7008	12.6446	13.1158	13.0331	10.2662
1271	AT3G15440	AT3G15440	BEST Arabidopsis thaliana protein match is: RING/U-box superfamily protein (TAIR:AT3G15740.1); Has 12 Blast hits to 12 proteins in 2 species: Archae - 0; Bacteria - 0; Metazoa - 0; Fungi - 0; Plants - 12; Viruses - 0; Other Eukaryotes - 0 (source: NCBI BLink).	NM_112412	-	21	U1	1	0	2.81656	3.06625	2.76125	0	0.876667	1.14573	1.91396	0	2.04375	3.13802	3.46865	7.11271	9.92927	10.179	9.87396	6.54844	7.4251	7.69417	8.4624	6.99333	9.03708	10.1314	10.462	7.21833	7.00708	9.83437	10.0242	10.0412	10.3167	9.82	9.92792	6.60354	6.49333	7.62958	7.22063	7.55667	7.83167	8.79542	8.12937	7.04958
1407	AT1G67265	RTFL21	ROTUNDIFOLIA like 21	NM_001084313	-	21	U1	1	0	3.68906	2.38385	1.58542	0	4.88021	5.10167	5.0526	0	3.22198	4.21542	4.25115	5.53604	9.2251	7.9199	7.12146	5.42875	10.309	10.5304	10.4814	5.18677	8.40875	9.40219	9.43792	5.54125	5.53083	9.38792	9.06229	8.02917	7.81062	7.11833	7.12458	5.21292	5.64458	10.4983	10.1196	10.4621	10.5988	10.6823	10.2804	5.30792
1586	AT5G57910	AT5G57910	unknown protein; BEST Arabidopsis thaliana protein match is: unknown protein (TAIR:AT4G30630.1); Has 30201 Blast hits to 17322 proteins in 780 species: Archae - 12; Bacteria - 1396; Metazoa - 17338; Fungi - 3422; Plants - 5037; Viruses - 0; Other Eukaryotes - 2996 (source: NCBI BLink).	NM_125176	-	21	U1	1	0	2.15135	2.51729	2.95458	0	0.806146	1.59229	1.85698	0	0.97625	2.21885	2.43875	8.31729	10.4686	10.8346	11.2719	8.2276	9.03375	9.8199	10.0846	8.38646	9.36271	10.6053	10.8252	8.22333	8.41125	10.429	10.5083	10.9733	10.6958	11.3179	11.2258	7.87833	8.57687	9.04917	9.01833	9.60083	10.039	10.2425	9.92667	8.46958
1694	AT1G02340	HFR1	basic helix-loop-helix (bHLH) DNA-binding superfamily protein	NM_100115	bHLH	21	U1	1	0	2.74469	2.6474	2.18198	0	3.24062	3.45323	3.53417	0	3.01063	3.39833	3.47344	10.7649	13.5096	13.4123	12.9469	10.8583	14.099	14.3116	14.3925	10.3915	13.4021	13.7898	13.8649	10.8031	10.7267	13.2963	13.7229	13.1867	13.6379	12.9125	12.9812	11.14	10.5767	14.1808	14.0171	14.3783	14.2448	14.4146	14.3704	10.4633
2094	AT1G07390	ATRLP1	receptor like protein 1	NM_100613	-	21	U1	1	0	2.6474	2.27375	1.5499	0	0.478021	0.608021	0.787188	0	2.87813	2.88563	2.75125	9.56396	12.2114	11.8377	11.1139	9.01219	9.49021	9.62021	9.79938	9.25875	12.1369	12.1444	12.01	9.845	9.28292	12.2792	12.1435	11.7854	11.89	10.9652	11.2625	8.97583	9.04854	9.55792	9.4225	9.56167	9.67875	9.90208	9.69667	9.21375
2338	AT1G55265	AT1G55265	Protein of unknown function, DUF538	NM_104401	-	21	U1	1	0	1.805	2.23479	2.24135	0	0.506146	1.23354	1.34583	0	1.06115	1.41125	1.58427	12.1747	13.9797	14.4095	14.416	12.3944	12.9005	13.6279	13.7402	12.4274	13.4885	13.8386	14.0117	11.9996	12.3498	14.0233	13.936	14.4437	14.3752	14.41	14.4221	12.336	12.4527	12.7965	13.0046	13.4887	13.7671	13.6448	13.8356	12.431
2339	AT2G39725	AT2G39725	LYR family of Fe/S cluster biogenesis protein	NM_201911	-	21	U1	1	0	1.70854	2.06865	2.42063	0	1.16385	1.21344	1.30521	0	1.07604	1.10917	1.255	10.2469	11.9554	12.3155	12.6675	10.0741	11.2379	11.2875	11.3793	10.3421	11.4181	11.4512	11.5971	10.2929	10.2008	12.1037	11.8071	12.4563	12.1748	12.6429	12.6921	9.96854	10.1796	11.2508	11.225	11.3033	11.2717	11.3702	11.3883	10.3846
2385	AT4G14465	AHL20	AHL20	AHL20	-	21	U1	1	0	2.11615	2.29552	1.21427	0	2.58396	4.24375	4.66323	0	2.27875	4.42333	4.04208	5.45385	7.57	7.74937	6.66812	5.48229	8.06625	9.72604	10.1455	5.41167	7.69042	9.835	9.45375	5.52958	5.37812	8.45375	6.68625	8.13125	7.3675	6.86125	6.475	5.57375	5.39083	8.36583	7.76667	9.76208	9.69	10.4835	9.8075	5.47625
2618	AT3G61630	CRF6	cytokinin response factor 6	NM_116028	ERF	21	U1	1	0	1.60031	2.2425	1.9125	0	1.03854	2.57937	3.16594	0	1.86542	3.1701	3.565	8.82479	10.4251	11.0673	10.7373	8.52667	9.56521	11.106	11.6926	8.79771	10.6631	11.9678	12.3627	9.33958	8.31	10.6306	10.2196	10.9521	11.1825	10.7462	10.7283	8.28833	8.765	9.55792	9.5725	10.975	11.2371	11.7165	11.6687	8.94625
1055	AT2G28053	#N/A	#N/A	#N/A	-	22		1	0	1.765	3.71167	2.70844	0	1.94729	4.06562	5.41323	0	1.56729	3.88198	5.35844	5.9799	7.7449	9.69156	8.68833	5.63073	7.57802	9.69635	11.044	5.85813	7.42542	9.7401	11.2166	5.99875	5.96104	8.00188	7.48792	9.42729	9.95583	8.66292	8.71375	5.60854	5.65292	7.71	7.44604	9.69021	9.7025	11.1396	10.9483	6.03417
1343	AT2G28056	MIR172A	MIR172/MIR172A; miRNA	NR_022561	-	22		1	0	1.37333	3.55844	2.27937	0	1.81562	4.68927	5.50729	0	1.3001	4.80854	6.02313	5.00271	6.37604	8.56115	7.28208	4.89813	6.71375	9.5874	10.4054	5.00083	6.30094	9.80937	11.024	4.94604	5.05938	6.68042	6.07167	8.25542	8.86688	7.09792	7.46625	4.88146	4.91479	7.02458	6.40292	9.63188	9.54292	10.71	10.1008	5.03083
112	AT2G44990	CCD7	carotenoid cleavage dioxygenase 7	NM_130064	-	23	U2	1	0	2.13594	5.6599	6.37771	0	0.0722917	4.51323	5.58042	0	0.234687	2.0101	3.98031	7.25427	9.39021	12.9142	13.632	7.24115	7.31344	11.7544	12.8216	7.2999	7.53458	9.31	11.2802	7.30125	7.20729	9.85458	8.92583	12.9329	12.8954	13.7004	13.5635	7.46146	7.02083	7.36958	7.25729	11.5329	11.9758	12.8602	12.7829	7.17
344	AT4G03320	TIC20-IV	translocon at the inner envelope membrane of chloroplasts 20-IV	NM_116570	-	23	U2	1	0	2.8375	4.22667	4.75844	0	0.0353125	1.92573	2.99177	0	1.31875	2.925	3.50042	8.01573	10.8532	12.2424	12.7742	8.1799	8.21521	10.1056	11.1717	8.04396	9.36271	10.969	11.5444	7.9175	8.11396	11.0248	10.6817	12.3	12.1848	12.8163	12.7321	8.04792	8.31188	8.29833	8.13208	9.8975	10.3138	11.0583	11.285	7.98542
399	AT4G01360	BPS3	BPS3	BPS3	-	23	U2	1	0	3.20802	4.01448	4.89094	0	2.83656	2.21177	2.19052	0	2.2626	2.25458	3.1525	6.7926	10.0006	10.8071	11.6835	6.86688	9.70344	9.07865	9.0574	6.87771	9.14031	9.13229	10.0302	6.76396	6.82125	10.6417	9.35958	11.1654	10.4488	11.5887	11.7783	6.81375	6.92	9.61896	9.78792	9.12667	9.03063	9.17021	8.94458	6.85042
513	AT1G54570	PES1	Esterase/lipase/thioesterase family protein	NM_104335	-	23	U2	1	0	1.73542	3.89781	4.23729	0	0.437812	1.02948	2.39656	0	0.581042	1.10167	2.44917	10.2948	12.0302	14.1926	14.5321	10.0108	10.4486	11.0403	12.4074	10.441	11.0221	11.5427	12.8902	10.3033	10.2863	12.5754	11.485	14.3352	14.05	14.5479	14.5162	9.96854	10.0531	10.414	10.4833	10.9633	11.1173	12.3275	12.4873	10.3746
525	AT2G19570	CDA1	cytidine deaminase 1	NM_127515	-	23	U2	1	0	2.06271	3.64521	4.41573	0	0.878542	1.71781	2.23573	0	2.03625	2.69635	3.1875	9.51146	11.5742	13.1567	13.9272	9.35146	10.23	11.0693	11.5872	9.3149	11.3511	12.0113	12.5024	9.79875	9.22417	11.9308	11.2175	13.2685	13.0448	14.0512	13.8031	9.26167	9.44125	10.2387	10.2212	11.0806	11.0579	11.6702	11.5042	9.46875
608	AT2G25625	CV	CV	CV	-	23	U2	1	0	2.6251	3.80646	4.13771	0	1.18833	2.585	2.9726	0	0.661771	2.03875	2.5776	10.298	12.9231	14.1045	14.4357	10.6037	11.7921	13.1887	13.5764	10.5866	11.2483	12.6253	13.1642	10.1398	10.4563	13.0738	12.7725	14.1902	14.0188	14.4494	14.4221	10.3863	10.8212	11.7208	11.8633	13.2417	13.1358	13.5323	13.6204	10.5092
612	AT4G17030	ATEXLB1	expansin-like B1	NM_117807	-	23	U2	1	0	2.77729	3.78063	4.16854	0	0.111042	0.673021	1.17531	0	2.92021	2.84854	3.10458	8.69771	11.475	12.4783	12.8663	10.3045	10.4155	10.9775	11.4798	8.57229	11.4925	11.4208	11.6769	8.98417	8.41125	11.7325	11.2175	12.5388	12.4179	12.8854	12.8471	10.4756	10.1333	10.4327	10.3983	11.1625	10.7925	11.7363	11.2233	8.49542
619	AT3G03480	CHAT	acetyl CoA:(Z)-3-hexen-1-ol acetyltransferase	NM_111219	-	23	U2	1	0	2.26417	3.99271	3.91854	0	0.945	4.31906	4.74927	0	0.882813	2.26948	2.88062	8.50563	10.7698	12.4983	12.4242	8.20333	9.14833	12.5224	12.9526	8.45135	9.33417	10.7208	11.332	8.50542	8.50583	11.1304	10.4092	12.2806	12.716	12.3	12.5483	8.255	8.15167	8.85208	9.44458	12.2915	12.7533	12.9121	12.9931	8.65188
680	AT4G16690	MES16	methyl esterase 16	NM_117770	-	23	U2	1	0	2.2299	3.46375	4.08812	0	-0.793125	2.23667	2.84771	0	0.648021	1.93094	2.39156	9.51625	11.7461	12.98	13.6044	8.82313	8.03	11.0598	11.6708	9.5399	10.1879	11.4708	11.9315	9.35833	9.67417	11.8604	11.6319	13.0829	12.8771	13.7104	13.4983	8.49542	9.15083	7.89083	8.16917	10.7037	11.4158	11.7467	11.595	9.34021
699	AT5G06230	TBL9	TBL9	TBL9	-	23	U2	1	0	1.82854	3.39813	3.99802	0	0.293125	2.15979	2.7624	0	0.666146	1.7076	2.45625	8.97583	10.8044	12.374	12.9739	8.70208	8.99521	10.8619	11.4645	8.93156	9.59771	10.6392	11.3878	9.10208	8.84958	11.1517	10.4571	12.6675	12.0804	13.0777	12.87	8.94542	8.45875	8.93167	9.05875	10.5054	11.2183	11.4744	11.4546	8.90458
716	AT3G62590	AT3G62590	alpha/beta-Hydrolases superfamily protein	NM_116124	-	23	U2	1	0	2.65135	3.54271	3.94281	0	0.974583	2.75646	3.28573	0	1.68583	2.51021	2.72917	9.3549	12.0062	12.8976	13.2977	8.53396	9.50854	11.2904	11.8197	9.22917	10.915	11.7394	11.9583	9.32188	9.38792	12.2454	11.7671	12.9098	12.8854	13.3421	13.2533	8.20708	8.86083	9.45333	9.56375	11.1192	11.4617	11.8446	11.7948	9.10208
852	AT5G56795	#N/A	#N/A	#N/A	-	23	U2	1	0	0.863333	3.12146	3.50437	0	-0.165104	0.664375	0.605729	0	-0.591875	0.762604	1.16146	7.98062	8.84396	11.1021	11.485	7.92885	7.76375	8.59323	8.53458	8.60635	8.01448	9.36896	9.76781	7.25875	8.7025	8.78542	8.9025	11.1183	11.0858	11.5496	11.4204	7.35042	8.50729	7.34958	8.17792	8.31083	8.87562	8.375	8.69417	8.55312
908	AT2G04050	AT2G04050	MATE efflux family protein	NM_126444	-	23	U2	1	0	1.44125	3.14177	3.53375	0	0.0494792	0.225	0.548958	0	0.261562	0.88125	2.61094	9.1126	10.5539	12.2544	12.6464	9.37208	9.42156	9.59708	9.92104	9.68573	9.94729	10.567	12.2967	8.91208	9.31312	10.8233	10.2844	12.1837	12.325	12.2925	13.0002	9.21875	9.52542	9.18771	9.65542	9.28708	9.90708	9.73083	10.1113	9.34021
1035	AT4G12735	AT4G12735	unknown protein; FUNCTIONS IN: molecular_function unknown; INVOLVED IN: biological_process unknown; LOCATED IN: plasma membrane; EXPRESSED IN: rosette leaf, cultured cell; BEST Arabidopsis thaliana protein match is: unknown protein (TAIR:AT4G12731.1); Has 35333 Blast hits to 34131 proteins in 2444 species: Archae - 798; Bacteria - 22429; Metazoa - 974; Fungi - 991; Plants - 531; Viruses - 0; Othe…	NM_202810	-	23	U2	1	0	1.34406	2.9074	3.40354	0	-0.256042	-0.479375	0.095625	0	0.029375	0.655833	2.04479	6.19458	7.53865	9.10198	9.59812	6.74938	6.49333	6.27	6.845	6.54979	6.57917	7.20562	8.59458	5.87958	6.50958	7.73958	7.33771	9.35812	8.84583	9.29583	9.90042	6.47792	7.02083	6.44792	6.53875	6.43958	6.10042	6.83917	6.85083	6.43583
1058	AT1G01453	AT1G01453	unknown protein; FUNCTIONS IN: molecular_function unknown; INVOLVED IN: biological_process unknown; LOCATED IN: cellular_component unknown; BEST Arabidopsis thaliana protein match is: unknown protein (TAIR:AT4G01110.1); Has 30201 Blast hits to 17322 proteins in 780 species: Archae - 12; Bacteria - 1396; Metazoa - 17338; Fungi - 3422; Plants - 5037; Viruses - 0; Other Eukaryotes - 2996 (source: NC…	NM_001123735	-	23	U2	1	0	1.40573	2.93729	3.35146	0	0.481354	1.7101	2.20573	0	0.749062	1.43708	2.22542	7.33771	8.74344	10.275	10.6892	7.12937	7.61073	8.83948	9.3351	7.29875	8.04781	8.73583	9.52417	7.45667	7.21875	9.05208	8.43479	10.4913	10.0587	10.65	10.7283	7.41542	6.84333	7.67542	7.54604	8.67854	9.00042	9.31625	9.35396	7.36
1143	AT3G23790	AAE16	AAE16	AAE16	-	23	U2	1	0	2.1151	3.05448	3.24563	0	0.759375	1.61458	2.03562	0	1.13896	1.50375	1.92115	11.0019	13.117	14.0564	14.2475	10.7885	11.5479	12.4031	12.8242	11.341	12.48	12.8448	13.2622	10.7635	11.2402	13.31	12.924	14.0733	14.0394	14.1713	14.3238	10.605	10.9721	11.6121	11.4838	12.4104	12.3958	12.7425	12.9058	11.2379
1192	AT3G04010	AT3G04010	O-Glycosyl hydrolases family 17 protein	NM_111272	-	23	U2	1	0	1.8101	2.84125	3.28562	0	-0.557083	-0.510833	-0.341458	0	1.36188	1.95833	2.07	8.55438	10.3645	11.3956	11.84	8.06635	7.50927	7.55552	7.7249	8.51927	9.88115	10.4776	10.5893	8.79875	8.31	10.6077	10.1212	11.385	11.4062	11.8812	11.7988	7.93625	8.19646	7.75	7.26854	7.48125	7.62979	8.03896	7.41083	8.31208
1250	AT1G70690	HWI1	Receptor-like protein kinase-related family protein	NM_105737	-	23	U2	1	0	1.78115	2.85833	3.15875	0	0.353229	1.46625	1.99938	0	0.850833	1.51521	2.15104	9.52229	11.3034	12.3806	12.681	9.79156	10.1448	11.2578	11.7909	9.53292	10.3837	11.0481	11.684	9.645	9.39958	11.5502	11.0567	12.5467	12.2146	12.8471	12.515	9.88937	9.69375	10.1408	10.1487	11.2535	11.2621	11.8446	11.7373	9.54979
1474	AT1G72800	AT1G72800	RNA-binding (RRM/RBD/RNP motifs) family protein	NM_105938	-	23	U2	1	0	1.66604	2.65448	2.97979	0	0.907917	1.04156	1.53094	0	1.185	1.735	2.41292	9.97656	11.6426	12.631	12.9564	9.87333	10.7812	10.9149	11.4043	9.77937	10.9644	11.5144	12.1923	10.0677	9.88542	11.8402	11.445	12.6379	12.6242	12.9125	13.0002	9.92062	9.82604	10.7487	10.8138	10.8219	11.0079	11.4098	11.3987	9.85458
1699	AT1G27300	AT1G27300	unknown protein; Has 54 Blast hits to 54 proteins in 19 species: Archae - 0; Bacteria - 0; Metazoa - 11; Fungi - 6; Plants - 34; Viruses - 0; Other Eukaryotes - 3 (source: NCBI BLink).	NM_102492	-	23	U2	1	0	1.93896	2.55854	2.72333	0	0.821146	1.61073	1.75656	0	0.983542	1.4001	1.62354	10.9073	12.8463	13.4658	13.6306	10.8447	11.6658	12.4554	12.6013	11.1429	12.1265	12.543	12.7665	10.7933	11.0213	12.9096	12.7829	13.47	13.4617	13.5642	13.6971	10.6248	11.0646	11.7429	11.5887	12.3304	12.5804	12.5437	12.6587	11.1854
1808	AT2G18950	HPT1	homogentisate phytyltransferase 1	NM_179653	-	23	U2	1	0	1.89542	2.46104	2.66844	0	0.840729	1.56187	1.88396	0	1.22031	1.43865	1.6951	11.0577	12.9531	13.5188	13.7261	11.0294	11.8701	12.5912	12.9133	11.2651	12.4854	12.7037	12.9602	10.9633	11.1521	13.096	12.8102	13.5758	13.4617	13.6804	13.7719	11.0148	11.044	11.7713	11.969	12.5379	12.6446	12.8433	12.9833	11.1525
1833	AT4G35500	AT4G35500	Protein kinase superfamily protein	NM_119715	-	23	U2	1	0	1.67906	2.47563	2.61323	0	0.621458	1.26094	1.60552	0	0.891354	1.44771	1.76292	10.144	11.823	12.6196	12.7572	10.2741	10.8955	11.535	11.8796	10.3117	11.203	11.7594	12.0746	10.0871	10.2008	11.8996	11.7465	12.6988	12.5404	12.6877	12.8267	10.1208	10.4273	10.7723	11.0188	11.4817	11.5883	11.8225	11.9367	10.0983
1867	AT4G25700	BETA-OHASE_1	beta-hydroxylase 1	NM_001036638	-	23	U2	1	0	1.31125	2.52271	2.4976	0	-0.317083	1.36062	1.68552	0	-0.574792	0.940208	1.33865	12.6319	13.9431	15.1546	15.1295	12.4996	12.1825	13.8602	14.1851	12.7694	12.1946	13.7096	14.108	12.615	12.6487	14.1329	13.7533	15.1271	15.1821	15.1525	15.1065	12.5038	12.4954	12.205	12.16	13.7908	13.9296	14.1652	14.205	12.9
1868	AT3G56200	AT3G56200	Transmembrane amino acid transporter family protein	NM_115478	-	23	U2	1	0	1.66448	2.41667	2.61208	0	0.186771	0.796979	1.13719	0	0.922292	1.47042	1.49875	10.8473	12.5118	13.264	13.4594	10.5836	10.7704	11.3806	11.7208	10.7656	11.6879	12.236	12.2644	10.6354	11.0592	12.674	12.3496	13.3808	13.1471	13.4617	13.4571	10.3635	10.8038	10.9054	10.6354	11.3833	11.3779	11.7613	11.6804	10.6271
1905	AT1G59660	AT1G59660	Nucleoporin autopeptidase	NM_104659	-	23	U2	1	0	1.55833	2.16896	2.73177	0	1.20083	1.34271	1.29719	0	1.4099	1.4325	1.80906	10.524	12.0823	12.6929	13.2557	10.5242	11.725	11.8669	11.8214	10.402	11.8119	11.8345	12.211	10.5213	10.5267	12.2275	11.9371	12.8619	12.524	13.0908	13.4206	10.5762	10.4721	11.6813	11.7688	11.6137	12.12	11.7919	11.8508	10.3846
2053	AT4G16110	ARR2	response regulator 2	NM_117704	ARR-B	23	U2	1	0	1.25125	2.16938	2.53417	0	1.02406	1.5949	1.83677	0	0.824896	1.25875	1.59062	11.366	12.6173	13.5354	13.9002	11.4155	12.4396	13.0104	13.2523	11.3086	12.1335	12.5674	12.8993	11.4208	11.3112	12.6504	12.5842	13.4904	13.5804	13.8788	13.9217	11.43	11.401	12.4404	12.4388	13.0038	13.0171	13.2238	13.2808	11.3869
2101	AT4G29700	AT4G29700	Alkaline-phosphatase-like family protein	NM_119115	-	23	U2	1	0	1.18875	2.22344	2.45062	0	-0.0759375	0.281042	1.08479	0	0.697917	1.21042	1.68521	10.2927	11.4815	12.5161	12.7433	9.94813	9.87219	10.2292	11.0329	10.3242	11.0221	11.5346	12.0094	10.2271	10.3583	11.6058	11.3571	12.516	12.5162	12.7546	12.7321	9.91208	9.98417	9.89937	9.845	10.2888	10.1696	11.1467	10.9192	10.3596
2236	AT1G48260	CIPK17	CBL-interacting protein kinase 17	NM_103723	-	23	U2	1	0	1.18406	2.20708	2.3374	0	-0.607604	0.925312	1.01323	0	-1.12781	0.686667	1.22573	10.6095	11.7935	12.8166	12.9469	10.5616	9.95396	11.4869	11.5748	10.4981	9.37031	11.1848	11.7239	10.7021	10.5169	12.0421	11.545	13.0638	12.5694	13.0348	12.859	10.8329	10.2902	10.1408	9.76708	11.4817	11.4921	11.7613	11.3883	10.7304
2255	AT4G04500	CRK37	CRK37	CRK37	-	23	U2	1	0	0.807396	2.27771	2.21781	0	-0.786979	0.360833	0.428542	0	-0.0614583	0.179792	0.585	8.64323	9.45063	10.9209	10.861	10.0439	9.25688	10.4047	10.4724	8.84667	8.78521	9.02646	9.43167	8.48729	8.79917	9.44917	9.45208	10.8215	11.0204	10.7946	10.9275	9.59708	10.4906	9.06917	9.44458	10.036	10.7733	10.4304	10.5144	8.62458
2279	AT4G22920	NYE1	non-yellowing 1	NM_118421	-	23	U2	1	0	1.28469	2.13208	2.37833	0	0.559583	1.44063	1.53333	0	0.442708	1.00438	1.15073	11.5314	12.816	13.6634	13.9097	11.2856	11.8452	12.7263	12.819	11.6485	12.0913	12.6529	12.7993	11.4302	11.6325	12.9767	12.6554	13.689	13.6379	14.0008	13.8185	11.2758	11.2954	11.7308	11.9596	12.6906	12.7619	12.7321	12.9058	11.6408
2398	AT2G27010	CYP705A9	cytochrome P450, family 705, subfamily A, polypeptide 9	NM_128259	-	23	U2	1	0	0.791354	2.04125	2.24427	0	-0.048125	0.584167	0.810208	0	0.0685417	0.812917	1.40865	7.88302	8.67437	9.92427	10.1273	7.97229	7.92417	8.55646	8.7825	7.99833	8.06687	8.81125	9.40698	7.84083	7.92521	8.5725	8.77625	10.0315	9.81708	10.2662	9.98833	8.07125	7.87333	7.97625	7.87208	8.47167	8.64125	8.80562	8.75938	7.99542
2441	AT1G76390	PUB43	ARM repeat superfamily protein	NM_001084364	-	23	U2	1	0	1.44604	2.07167	2.30469	0	0.596458	1.06917	1.16125	0	0.887083	1.1476	1.42948	10.8931	12.3392	12.9648	13.1978	11.0901	11.6866	12.1593	12.2514	11.0932	11.9803	12.2408	12.5227	10.9525	10.8338	12.5183	12.16	12.9858	12.9437	13.229	13.1667	11.0404	11.1398	11.6719	11.7012	12.1613	12.1573	12.2413	12.2615	11.1427
2523	AT5G47860	AT5G47860	Protein of unknown function (DUF1350)	NM_124160	-	23	U2	1	0	1.54479	2.13323	2.18323	0	0.743333	1.71073	1.9601	0	0.934583	1.27365	1.37448	11.8999	13.4447	14.0331	14.0831	11.7861	12.5295	13.4969	13.7462	12.1175	13.0521	13.3911	13.492	11.8575	11.9423	13.5483	13.341	14.0162	14.05	14.1042	14.0621	11.7752	11.7971	12.5733	12.4856	13.4275	13.5663	13.8087	13.6837	12.0833
2657	AT5G27920	AT5G27920	F-box family protein	NM_122674	-	23	U2	1	0	1.45333	1.82667	2.32094	0	0.789583	1.14781	1.15958	0	0.871042	1.2549	1.41437	9.8325	11.2858	11.6592	12.1534	9.45375	10.2433	10.6016	10.6133	9.82875	10.6998	11.0836	11.2431	9.98208	9.68292	11.3617	11.21	11.7746	11.5437	12.1756	12.1312	9.25208	9.65542	10.0567	10.43	10.3833	10.8198	10.6613	10.5654	9.74208
2658	AT1G77000	SKP2B	RNI-like superfamily protein	NM_106351	-	23	U2	1	0	1.32552	2.11958	2.06615	0	0.493958	1.52229	1.5476	0	0.212083	1.06083	1.2849	11.5385	12.8641	13.6581	13.6047	11.3956	11.8896	12.9179	12.9432	11.6946	11.9067	12.7554	12.9795	11.5421	11.535	12.9096	12.8185	13.6783	13.6379	13.5931	13.6163	11.4658	11.3254	11.89	11.8892	12.9133	12.9225	12.9419	12.9446	11.8804
49	AT1G62370	AT1G62370	RING/U-box superfamily protein	NM_104917	-	24	U3	1	0	0.796875	3.72427	4.90885	0	0.629375	1.59542	2.43292	0	0.102917	1.37313	2.88563	7.88312	8.68	11.6074	12.792	8.04979	8.67917	9.64521	10.4827	7.86583	7.96875	9.23896	10.7515	8.23958	7.52667	9.34792	8.01208	11.8183	11.3965	12.9708	12.6131	7.82833	8.27125	8.59708	8.76125	9.54333	9.74708	10.4942	10.4712	7.94771
118	AT2G47550	AT2G47550	Plant invertase/pectin methylesterase inhibitor superfamily	NM_130323	-	24	U3	1	0	3.03437	4.27833	5.55104	0	3.78042	3.62354	3.40104	0	3.12042	3.0526	3.85667	6.40229	9.43667	10.6806	11.9533	6.17271	9.95312	9.79625	9.57375	6.75729	9.87771	9.8099	10.614	6.56583	6.23875	10.0783	8.795	10.7521	10.6092	11.7446	12.1621	6.58458	5.76083	9.93292	9.97333	10.0129	9.57958	9.58917	9.55833	7.01208
194	AT4G25000	AMY1	alpha-amylase-like	NM_118632	-	24	U3	1	0	0.891563	3.6626	4.99177	0	-0.00270833	1.4901	1.67365	0	-0.136771	0.619687	1.94656	7.76719	8.65875	11.4298	12.759	8.74635	8.74365	10.2365	10.42	7.79885	7.66208	8.41854	9.74542	8.04813	7.48625	9.3375	7.98	11.8183	11.0412	12.7975	12.7204	8.62458	8.86812	8.7175	8.76979	9.61292	10.86	10.02	10.82	7.67917
261	AT5G49620	ATMYB78	myb domain protein 78	NM_124340	MYB	24	U3	1	0	2.39417	3.98583	5.32979	0	1.01708	1.61667	2.30146	0	1.83167	2.69937	3.50188	6.45729	8.85146	10.4431	11.7871	6.51875	7.53583	8.13542	8.82021	6.60792	8.43958	9.30729	10.1098	6.56583	6.34875	9.40625	8.29667	10.5587	10.3275	11.7558	11.8183	6.67354	6.36396	7.66625	7.40542	8.18	8.09083	9.17917	8.46125	6.75375
296	AT1G20180	AT1G20180	Protein of unknown function (DUF677)	NM_001084098	-	24	U3	1	0	0.989687	3.45844	4.80281	0	-0.148021	0.412292	1.25187	0	0.331146	0.824792	1.82896	7.53469	8.52437	10.9931	12.3375	7.68281	7.53479	8.0951	8.93469	7.5425	7.87365	8.36729	9.37146	7.60333	7.46604	9.23167	7.81708	11.4462	10.54	12.5233	12.1517	7.72792	7.63771	7.47208	7.5975	8.13833	8.05188	9.37688	8.4925	7.5775
388	AT5G55150	AT5G55150	Protein of unknown function (DUF295)	NM_124897	-	24	U3	1	0	0.94375	3.4275	4.8049	0	0.382708	0.291458	0.422917	0	0.273646	0.844792	2.63125	6.41448	7.35823	9.84198	11.2194	6.23958	6.62229	6.53104	6.6625	6.20542	6.47906	7.05021	8.83667	6.44375	6.38521	7.90208	6.81438	10.4206	9.26333	11.1144	11.3244	6.21042	6.26875	6.77458	6.47	6.45792	6.60417	6.84833	6.47667	6.26958
500	AT1G11925	AT1G11925	Stigma-specific Stig1 family protein	NM_148459	-	24	U3	1	0	0.99375	2.37042	4.54927	0	-0.0603125	-0.253646	-0.0235417	0	0.619687	0.7375	2.11229	7.60104	8.59479	9.97146	12.1503	7.52354	7.46323	7.2699	7.5	7.66375	8.28344	8.40125	9.77604	7.68667	7.51542	9.15167	8.03792	10.2212	9.72167	12.0298	12.2708	7.36958	7.6775	7.24083	7.68562	7.49208	7.04771	7.35167	7.64833	7.78792
521	AT5G28237	AT5G28237	Pyridoxal-5'-phosphate-dependent enzyme family protein	NM_203115	-	24	U3	1	0	0.994583	2.26708	4.53854	0	3.01135	3.36427	2.41333	0	-0.211354	0.639167	1.04917	5.87729	6.87188	8.14438	10.4158	6.61823	9.62958	9.9825	9.03156	6.43458	6.22323	7.07375	7.48375	5.415	6.33958	7.78875	5.955	8.63917	7.64958	10.7633	10.0683	5.97125	7.26521	9.66542	9.59375	9.78542	10.1796	9.70854	8.35458	6.42542
571	AT5G43380	TOPP6	type one serine/threonine protein phosphatase 6	NM_123704	-	24	U3	1	0	2.7351	3.43562	4.54646	0	1.70354	1.2675	1.65	0	1.8876	2.39948	3.43771	8.82583	11.5609	12.2615	13.3723	8.77542	10.479	10.0429	10.4254	8.98979	10.8774	11.3893	12.4275	8.70417	8.9475	11.714	11.4079	12.2421	12.2808	13.2354	13.5092	8.44083	9.11	10.4042	10.5538	10.0583	10.0275	10.3454	10.5054	9.16208
743	AT5G64310	AGP1	arabinogalactan protein 1	NM_125827	-	24	U3	1	0	2.20125	3.09219	4.12146	0	1.84167	0.463646	1.01656	0	2.17698	1.62365	2.48042	9.00646	11.2077	12.0986	13.1279	9.16104	11.0027	9.62469	10.1776	8.64667	10.8236	10.2703	11.1271	9.11	8.90292	11.6221	10.7933	12.2721	11.9252	13.065	13.1908	9.04417	9.27792	10.9867	11.0188	10.4215	8.82792	10.2865	10.0687	8.63375
799	AT4G00870	AT4G00870	basic helix-loop-helix (bHLH) DNA-binding superfamily protein	NM_116313	bHLH	24	U3	1	0	0.607917	2.81625	3.64625	0	2.04667	2.75854	2.71437	0	0.0658333	0.475833	1.73375	6.54188	7.14979	9.35813	10.1881	7.14021	9.18688	9.89875	9.85458	6.47875	6.54458	6.95458	8.2125	6.75375	6.33	7.42958	6.87	9.36833	9.34792	9.82	10.5563	6.82208	7.45833	9.06917	9.30458	9.59	10.2075	9.74292	9.96625	6.5675
826	AT5G60470	AT5G60470	C2H2 and C2HC zinc fingers superfamily protein	NM_125440	C2H2	24	U3	1	0	0.93875	3.06667	3.60583	0	0.754479	1.6424	2.64135	0	0.427083	0.915	2.04073	8.34313	9.28187	11.4098	11.949	8.08677	8.84125	9.72917	10.7281	8.3775	8.80458	9.2925	10.4182	8.44042	8.24583	9.35833	9.20542	11.3575	11.4621	11.8267	12.0712	8.255	7.91854	8.79	8.8925	9.865	9.59333	10.7842	10.6721	8.41125
1013	AT3G12830	SAUR72	SAUR72	SAUR72	-	24	U3	1	0	0.562813	2.26344	3.42125	0	-0.0135417	0.237292	0.767292	0	0.304375	0.791875	1.505	7.95635	8.51917	10.2198	11.3776	7.99021	7.97667	8.2275	8.7575	7.84917	8.15354	8.64104	9.35417	8.00042	7.91229	8.97792	8.06042	10.4008	10.0388	11.4154	11.3398	7.59083	8.38958	8.01167	7.94167	8.08042	8.37458	8.92958	8.58542	8.09083
1052	AT1G28360	ERF12	ERF domain protein 12	NM_102602	ERF	24	U3	1	0	1.13823	2.83656	3.35104	0	0.455521	0.964271	1.36271	0	0.485521	0.995313	1.41281	8.56823	9.70646	11.4048	11.9193	8.45875	8.91427	9.42302	9.82146	8.62531	9.11083	9.62063	10.0381	8.66521	8.47125	9.94917	9.46375	11.4708	11.3387	11.789	12.0496	8.77667	8.14083	8.77979	9.04875	9.63188	9.21417	9.71625	9.92667	8.67042
1085	AT2G38340	DREB19	DREB19	DREB19	ERF	24	U3	1	0	0.993021	2.73531	3.31229	0	0.345729	0.291771	0.730208	0	0.504167	0.276979	1.99937	8.66167	9.65469	11.397	11.974	8.65031	8.99604	8.94208	9.38052	8.73208	9.23625	9.00906	10.7315	8.65458	8.66875	9.54854	9.76083	11.4898	11.3042	11.7446	12.2033	8.85375	8.44688	8.86438	9.12771	9.19	8.69417	9.21417	9.54688	8.73771
1134	AT2G38490	CIPK22	CBL-interacting protein kinase 22	NM_129406	-	24	U3	1	0	0.691667	1.65344	3.44083	0	0.878125	0.9375	0.555833	0	-0.0294792	0.429896	0.802292	6.41417	7.10583	8.0676	9.855	6.60438	7.4825	7.54188	7.16021	6.50031	6.47083	6.93021	7.3026	6.3925	6.43583	7.73958	6.47208	8.73854	7.39667	10.1821	9.52792	6.58458	6.62417	7.685	7.28	7.43167	7.65208	7.46958	6.85083	6.63063
1322	AT1G63370	#N/A	#N/A	#N/A	-	24	U3	1	0	0.438229	2.14854	3.03854	0	0.537708	1.61625	2.28083	0	-0.108229	0.1225	0.517292	9.26771	9.70594	11.4163	12.3062	9.34688	9.88458	10.9631	11.6277	9.50344	9.39521	9.62594	10.0207	9.24292	9.2925	9.58437	9.8275	11.4075	11.425	12.2837	12.3287	9.41583	9.27792	9.81625	9.95292	11.1625	10.7637	11.6508	11.6046	9.36104
1433	AT5G45900	APG7	ThiF family protein	NM_123958	-	24	U3	1	0	0.815	2.38812	2.98313	0	0.0654167	0.545729	0.801458	0	0.250104	0.703646	1.18531	10.7252	11.5402	13.1133	13.7083	10.7198	10.7852	11.2655	11.5213	10.6589	10.909	11.3625	11.8442	10.8737	10.5767	11.8996	11.1808	13.2083	13.0183	13.7929	13.6237	10.8954	10.5442	10.6654	10.905	11.1723	11.3588	11.5483	11.4942	10.5415
1489	AT1G75450	CKX5	cytokinin oxidase 5	NM_106199	-	24	U3	1	0	1.27542	2.21094	3.12333	0	2.12635	1.8899	1.52771	0	2.09042	2.66875	2.80531	7.88698	9.1624	10.0979	11.0103	7.72188	9.84823	9.61177	9.24958	8.1475	10.2379	10.8163	10.9528	7.99021	7.78375	9.47896	8.84583	10.1879	10.0079	11.1452	10.8754	7.76625	7.6775	9.90854	9.78792	9.81375	9.40979	9.47292	9.02625	8.18167
1510	AT1G80120	AT1G80120	Protein of unknown function (DUF567)	NM_106661	-	24	U3	1	0	1.62938	2.22677	3.18573	0	1.8076	2.12083	2.05792	0	1.27646	1.71375	1.98865	8.93604	10.5654	11.1628	12.1218	9.20583	11.0134	11.3267	11.2637	9.12396	10.4004	10.8377	11.1126	9.0225	8.84958	10.5679	10.5629	11.2627	11.0629	12.1415	12.1021	9.1225	9.28917	10.9773	11.0496	11.3138	11.3396	11.2742	11.2533	9.26583
1593	AT1G26930	AT1G26930	Galactose oxidase/kelch repeat superfamily protein	NM_102457	-	24	U3	1	0	1.13406	2.17229	2.96396	0	0.512604	0.827396	1.13865	0	0.474479	0.891667	1.42979	10.3648	11.4989	12.5371	13.3287	10.1634	10.676	10.9908	11.3021	10.4013	10.8757	11.2929	11.831	10.4542	10.2754	11.9498	11.0479	12.7846	12.2896	13.2112	13.4462	10.2119	10.115	10.6371	10.715	11.0437	10.9379	11.2269	11.3773	10.4933
1635	AT1G68320	MYB62	myb domain protein 62	NM_105503	MYB	24	U3	1	0	0.474583	1.75833	2.81458	0	0.183854	0.121042	0.515313	0	0.354896	1.00927	1.47344	6.78646	7.26104	8.54479	9.60104	6.54708	6.73094	6.66812	7.0624	6.87135	7.22625	7.88063	8.34479	6.79417	6.77875	7.52583	6.99625	8.56375	8.52583	9.50917	9.69292	6.53542	6.55875	6.69333	6.76854	6.55083	6.78542	7.11521	7.00958	6.91062
1712	AT5G49480	ATCP1	Ca2+-binding protein 1	NM_124325	-	24	U3	1	0	0.411979	1.90865	2.69469	0	-1.56562	-1.32396	-1.0575	0	-0.0114583	0.479688	1.20448	10.3639	10.7758	12.2725	13.0585	11.2258	9.66021	9.90188	10.1683	10.4808	10.4694	10.9605	11.6853	10.4631	10.2646	11.3138	10.2379	12.4117	12.1333	13.0908	13.0262	10.9171	11.5346	9.68417	9.63625	9.88583	9.91792	10.2054	10.1312	10.6621
1732	AT2G26830	EMB1187	Protein kinase superfamily protein	NM_128240	-	24	U3	1	0	0.603333	2.06646	2.70302	0	0.559479	0.727083	0.983542	0	0.0639583	1.04708	1.52521	9.46958	10.0729	11.536	12.1726	9.04104	9.60052	9.76813	10.0246	9.30813	9.37208	10.3552	10.8333	9.63542	9.30375	10.2858	9.86	11.7467	11.3254	12.2629	12.0823	9.06375	9.01833	9.70354	9.4975	9.64396	9.89229	10.185	9.86417	9.35042
1749	AT5G34940	ATGUS3	glucuronidase 3	NM_122885	-	24	U3	1	0	1.0125	2.10167	2.79937	0	-0.660521	-0.604792	-0.359896	0	-0.211875	0.597812	0.77	8.81625	9.82875	10.9179	11.6156	9.05219	8.39167	8.4474	8.69229	8.59792	8.38604	9.19573	9.36792	8.88208	8.75042	10.3404	9.31708	11.1654	10.6704	11.5787	11.6525	8.90396	9.20042	8.41542	8.36792	8.30146	8.59333	9.03	8.35458	8.50542
1777	AT1G71520	AT1G71520	Integrase-type DNA-binding superfamily protein	NM_105820	ERF	24	U3	1	0	0.86	1.33052	2.93542	0	-0.329479	-0.127917	0.114271	0	0.351562	-0.3	0.00375	8.63312	9.49312	9.96365	11.5685	8.80198	8.4725	8.67406	8.91625	8.90583	9.2574	8.60583	8.90958	8.52542	8.74083	9.68083	9.30542	10.3702	9.55708	11.8746	11.2625	8.93437	8.66958	8.45125	8.49375	9.17896	8.16917	8.73083	9.10167	8.85313
1825	AT5G26940	DPD1	DPD1	DPD1	-	24	U3	1	0	0.501458	1.94958	2.62344	0	0.305729	0.520729	0.977708	0	-0.255208	0.438021	0.644792	9.94479	10.4462	11.8944	12.5682	9.66865	9.97438	10.1894	10.6464	9.76083	9.50563	10.1989	10.4056	9.96417	9.92542	10.6729	10.2196	11.9692	11.8196	12.5233	12.6131	9.55604	9.78125	10.0329	9.91583	9.97292	10.4058	10.7183	10.5744	9.825
2051	AT2G32670	ATVAMP725	vesicle-associated membrane protein 725	NM_128826	-	24	U3	1	0	0.513125	1.38365	2.58312	0	-0.147917	0.016875	0.194896	0	0.149167	0.0767708	0.268125	8.29771	8.81083	9.68135	10.8808	8.45854	8.31063	8.47542	8.65344	8.5525	8.70167	8.62927	8.82062	8.20542	8.39	8.70833	8.91333	9.6275	9.73521	10.8646	10.8971	8.4	8.51708	8.19292	8.42833	8.3875	8.56333	8.49625	8.81062	8.59708
2055	AT3G11570	TBL8	TBL8	TBL8	-	24	U3	1	0	0.449583	1.4976	2.53146	0	0.554375	0.8	1.03667	0	0.132396	0.706458	1.06802	7.89292	8.3425	9.39052	10.4244	7.76083	8.31521	8.56083	8.7975	7.96625	8.09865	8.67271	9.03427	8.07833	7.7075	8.64708	8.03792	9.75917	9.02187	10.4704	10.3783	7.6375	7.88417	8.24042	8.39	8.20083	8.92083	8.67146	8.92354	8.00417
2080	AT4G30470	AT4G30470	NAD(P)-binding Rossmann-fold superfamily protein	NM_119193	-	24	U3	1	0	1.64594	2.03417	2.66719	0	0.454583	1.05427	1.54542	0	1.67021	1.72083	1.76812	10.5993	12.2452	12.6334	13.2665	10.9654	11.42	12.0197	12.5108	10.3275	11.9977	12.0483	12.0956	10.7021	10.4965	12.4402	12.0502	12.7429	12.524	13.2112	13.3217	10.8012	11.1296	11.4073	11.4327	12.0363	12.0031	12.7017	12.32	10.2767
2137	AT1G02710	AT1G02710	glycine-rich protein	NM_100151	-	24	U3	1	0	0.8475	1.56354	2.61823	0	0.571875	-0.0735417	-0.144375	0	0.724792	0.817083	1.52521	10.8823	11.7298	12.4458	13.5005	11.0962	11.6681	11.0227	10.9519	10.744	11.4688	11.561	12.2692	10.8971	10.8675	11.7587	11.7008	12.3754	12.5162	13.3313	13.6698	11.3287	10.8637	11.5479	11.7883	11.0638	10.9817	10.7742	11.1296	10.9292
2269	AT2G22560	NET2D	NET2D	NET2D	-	24	U3	1	0	0.926771	1.60344	2.5501	0	1.0775	0.618333	0.578229	0	0.949375	0.884271	1.28094	9.68	10.6068	11.2834	12.2301	9.73635	10.8139	10.3547	10.3146	9.62354	10.5729	10.5078	10.9045	9.80583	9.55417	10.854	10.3596	11.481	11.0858	12.239	12.2212	9.78937	9.68333	10.6479	10.9798	10.5496	10.1598	10.1683	10.4608	9.58167
2276	AT2G38640	AT2G38640	Protein of unknown function (DUF567)	NM_129421	-	24	U3	1	0	0.733333	1.88729	2.38115	0	0.532917	0.0564583	0.309583	0	0.0928125	0.409792	1.50177	11.0965	11.8298	12.9838	13.4776	10.851	11.384	10.9075	11.1606	10.9495	11.0423	11.3593	12.4512	11.3254	10.8675	11.9779	11.6817	13.0542	12.9133	13.3198	13.6354	10.9171	10.785	11.3758	11.3921	10.8567	10.9583	11.0363	11.285	11.2754
2381	AT5G64190	AT5G64190	unknown protein; BEST Arabidopsis thaliana protein match is: unknown protein (TAIR:AT2G40390.1); Has 1807 Blast hits to 1807 proteins in 277 species: Archae - 0; Bacteria - 0; Metazoa - 736; Fungi - 347; Plants - 385; Viruses - 0; Other Eukaryotes - 339 (source: NCBI BLink).	NM_125815	-	24	U3	1	0	0.907396	1.83958	2.37937	0	-0.0654167	2.00594	2.27844	0	-0.483333	0.922917	1.24021	11.2003	12.1077	13.0399	13.5797	10.1647	10.0993	12.1706	12.4431	11.145	10.6617	12.0679	12.3852	11.1821	11.2185	12.1988	12.0167	13.2325	12.8473	13.7387	13.4206	10.1323	10.1971	10.089	10.1096	12.1921	12.1492	12.7017	12.1846	10.9787
2406	AT1G10540	NAT8	nucleobase-ascorbate transporter 8	NM_100929	-	24	U3	1	0	0.60625	1.74125	2.31396	0	0.203958	0.409896	0.444271	0	0.585625	0.808958	1.60802	7.42854	8.03479	9.16979	9.7425	7.49542	7.69938	7.90531	7.93969	7.51604	8.10167	8.325	9.12406	7.33042	7.52667	8.28375	7.78583	9.27333	9.06625	9.71458	9.77042	7.71792	7.27292	7.83208	7.56667	8.03896	7.77167	7.87521	8.00417	7.4925
2602	AT5G42880	AT5G42880	Plant protein of unknown function (DUF827)	NM_123653	-	24	U3	1	0	0.860625	1.81208	2.24333	0	0.0997917	0.0509375	-0.0992708	0	0.429583	0.708333	1.32042	7.97542	8.83604	9.7875	10.2188	8.01063	8.11042	8.06156	7.91135	8.19792	8.6275	8.90625	9.51833	8.15833	7.7925	8.88521	8.78688	9.89708	9.67792	10.1704	10.2671	8.21542	7.80583	8.18292	8.03792	8.3425	7.78062	7.88312	7.93958	8.12125
2659	AT4G18800	ATRABA1D	RAB GTPase homolog A1D	NM_117996	-	24	U3	1	0	0.737917	1.68156	2.22823	0	0.272917	0.35625	0.605417	0	0.540938	0.639062	1.01448	10.3744	11.1123	12.0559	12.6026	10.4027	10.6756	10.759	11.0081	10.3839	10.9248	11.0229	11.3983	10.3712	10.3775	11.3504	10.8742	12.2037	11.9081	12.6025	12.6027	10.2929	10.5125	10.6479	10.7033	10.5896	10.9283	10.9517	11.0646	10.3025
136	AT3G21520	ATDMP1	AtDMP1	AtDMP1	-	13		1	0	0.162604	1.2424	5.10396	0	-0.467187	0.241875	-0.156875	0	0.0854167	-0.0596875	1.39115	6.60927	6.77187	7.85167	11.7132	6.96875	6.50156	7.21063	6.81188	6.58927	6.67469	6.52958	7.98042	6.60208	6.61646	7.03417	6.50958	8.67042	7.03292	11.9133	11.5131	6.8775	7.06	6.68292	6.32021	6.81125	7.61	7.01458	6.60917	6.51479
186	AT4G18425	AT4G18425	Protein of unknown function (DUF679)	NM_117955	-	13		1	0	-0.737708	0.23125	4.54198	0	-0.0639583	-0.256042	0.151771	0	-0.224583	0.0585417	1.1725	6.78458	6.04688	7.01583	11.3266	6.18708	6.12312	5.93104	6.33885	5.95708	5.7325	6.01562	7.12958	7.26708	6.30208	6.25938	5.83437	7.8675	6.16417	11.6177	11.0354	6.34833	6.02583	6.26958	5.97667	6.01625	5.84583	6.70417	5.97354	5.77292
595	AT1G68170	UMAMIT23	UMAMIT23	UMAMIT23	-	13		1	0	0.0422917	0.544479	3.97896	0	0.376042	0.761667	0.857292	0	0.026875	0.721354	2.37948	5.76385	5.80615	6.30833	9.74281	5.7525	6.12854	6.51417	6.60979	5.91677	5.94365	6.63813	8.29625	5.76312	5.76458	5.84458	5.76771	6.32083	6.29583	9.51812	9.9675	5.85208	5.65292	6.15292	6.10417	6.28458	6.74375	7.15542	6.06417	5.92479
643	AT2G04025	GLV7	GLV7	GLV7	-	13		1	0	0.140521	1.04219	3.97833	0	0.0126042	0.447708	0.0302083	0	0.0333333	-0.0238542	0.0560417	4.8251	4.96562	5.86729	8.80344	4.80417	4.81677	5.25188	4.83437	4.90802	4.94135	4.88417	4.96406	4.8475	4.80271	5.01917	4.91208	6.335	5.39958	8.68458	8.92229	4.81417	4.79417	4.79458	4.83896	4.91208	5.59167	4.74958	4.91917	4.89417
702	AT4G18550	ATDSEL	AtDSEL	AtDSEL	-	13		1	0	-0.205	0.722917	3.64938	0	0.258958	0.368125	0.685417	0	0.144063	0.591146	1.3999	7.37771	7.17271	8.10063	11.0271	7.01812	7.27708	7.38625	7.70354	6.95156	7.09563	7.54271	8.35146	7.63833	7.11708	7.35792	6.9875	8.33417	7.86708	11.1988	10.8554	7.12583	6.91042	7.31333	7.24083	7.43167	7.34083	7.7275	7.67958	6.84042
884	AT1G70680	AT1G70680	Caleosin-related family protein	NM_105736	-	13		1	0	0.2675	0.646146	3.59208	0	0.0566667	-0.026875	0.144375	0	0.100521	0.133229	1.11771	6.26594	6.53344	6.91208	9.85802	6.52333	6.58	6.49646	6.66771	6.44083	6.54135	6.57406	7.55854	6.21167	6.32021	6.64458	6.42229	7.18167	6.6425	10.1102	9.60583	6.55333	6.49333	6.53667	6.62333	6.58417	6.40875	6.66208	6.67333	6.49167
1311	AT3G03540	NPC5	non-specific phospholipase C5	NM_111225	-	13		1	0	-0.157083	0.456771	2.88323	0	0.220313	0.249792	0.348958	0	0.0888542	0.0507292	1.36458	6.66385	6.50677	7.12063	9.54708	6.40104	6.62135	6.65083	6.75	6.53438	6.62323	6.5851	7.89896	6.74375	6.58396	6.65625	6.35729	7.48208	6.75917	9.58667	9.5075	6.50542	6.29667	6.53667	6.70604	6.71542	6.58625	6.80875	6.69125	6.50375
1438	AT5G10580	AT5G10580	Protein of unknown function, DUF599	NM_121096	-	13		1	0	0.090625	0.510208	2.91271	0	-0.0075	0.192812	0.683229	0	0.0558333	0.355417	0.979167	7.00812	7.09875	7.51833	9.92083	7.09469	7.08719	7.2875	7.77792	7.00812	7.06396	7.36354	7.98729	7.00917	7.00708	7.10271	7.09479	7.57833	7.45833	9.87417	9.9675	7.10458	7.08479	7.07354	7.10083	7.44125	7.13375	7.68792	7.86792	7.01208
1535	AT4G26050	PIRL8	PIRL8	PIRL8	-	13		1	0	-0.257083	0.270833	2.60615	0	0.454375	0.253333	0.421667	0	0.114792	0.213333	0.423958	7.73583	7.47875	8.00667	10.342	7.36042	7.81479	7.61375	7.78208	7.50896	7.62375	7.72229	7.93292	7.945	7.52667	7.67458	7.28292	8.38083	7.6325	10.2217	10.4623	7.70833	7.0125	7.91958	7.71	7.71792	7.50958	7.81625	7.74792	7.72
1784	AT2G25940	ALPHA-VPE	alpha-vacuolar processing enzyme	NM_128154	-	13		1	0	0.631875	0.732604	2.88708	0	0.272188	-0.2875	0.102188	0	0.714375	0.436458	0.792083	6.77583	7.40771	7.50844	9.66292	6.72542	6.9976	6.43792	6.8276	6.67375	7.38813	7.11021	7.46583	6.85417	6.6975	7.85583	6.95958	7.75417	7.26271	10.02	9.30583	6.9575	6.49333	7.07354	6.92167	6.91542	5.96042	6.94208	6.71312	6.45792
1851	AT1G23201	AT1G23201	FUNCTIONS IN: molecular_function unknown; INVOLVED IN: biological_process unknown; LOCATED IN: cellular_component unknown; CONTAINS InterPro DOMAIN/s: GCK (InterPro:IPR012891); BEST Arabidopsis thaliana protein match is: GCK domain-containing protein (TAIR:AT5G02210.1); Has 106 Blast hits to 71 proteins in 9 species: Archae - 0; Bacteria - 0; Metazoa - 0; Fungi - 0; Plants - 106; Viruses - 0; Oth…	NM_001160887	-	13		1	0	-0.0126042	0.363125	2.50865	0	0.103229	0.07625	0.243542	0	0.02	-0.192917	0.157083	6.93708	6.92448	7.30021	9.44573	6.69917	6.8024	6.77542	6.94271	6.85688	6.87688	6.66396	7.01396	7.05292	6.82125	7.15313	6.69583	7.67708	6.92333	9.88375	9.00771	6.97958	6.41875	6.78458	6.82021	7.05458	6.49625	6.74292	7.1425	6.90083
1853	AT1G02310	MAN1	Glycosyl hydrolase superfamily protein	NM_100112	-	13		1	0	0.180937	0.277604	2.60448	0	0.76375	0.654792	0.837917	0	0.150208	-0.145104	0.48	6.46396	6.6449	6.74156	9.06844	6.27625	7.04	6.93104	7.11417	6.42938	6.57958	6.28427	6.90937	6.50125	6.42667	6.96125	6.32854	7.06854	6.41458	9.45729	8.67958	6.50542	6.04708	7.20125	6.87875	6.905	6.95708	7.13375	7.09458	6.415
1860	AT5G05280	#N/A	#N/A	#N/A	-	13		1	0	-0.191146	0.325208	2.40146	0	-0.0341667	-0.181667	-0.0477083	0	-0.0211458	0.0483333	0.570938	6.83667	6.64552	7.16188	9.23813	6.78625	6.75208	6.60458	6.73854	6.79937	6.77823	6.84771	7.37031	6.82208	6.85125	6.47667	6.81438	7.26958	7.05417	9.17042	9.30583	6.9575	6.615	6.70333	6.80083	6.54167	6.6675	6.70417	6.77292	6.95375
1885	AT4G15680	AT4G15680	Thioredoxin superfamily protein	NM_117659	-	13		1	0	-0.8975	-0.832917	1.67167	0	-1.3425	-1.39604	-1.24802	0	-0.66125	-0.577917	0.392083	6.93458	6.03708	6.10167	8.60625	7.19583	5.85333	5.79979	5.94781	6.59375	5.9325	6.01583	6.98583	7.21833	6.65083	6.1725	5.90167	6.26083	5.9425	8.76333	8.44917	6.78417	7.6075	5.62167	6.085	5.65417	5.94542	5.90437	5.99125	6.37458
1963	AT4G33720	AT4G33720	CAP (Cysteine-rich secretory proteins, Antigen 5, and Pathogenesis-related 1 protein) superfamily protein	NM_119530	-	13		1	0	-0.0217708	0.503021	2.43375	0	0.0175	0.0835417	0.203542	0	0.211146	1.835	4.05427	7.95417	7.9324	8.45719	10.3879	7.86771	7.88521	7.95125	8.07125	7.91938	8.13052	9.75437	11.9736	7.96208	7.94625	7.64417	8.22063	8.59333	8.32104	10.3329	10.4429	8.02708	7.70833	7.78083	7.98958	8.3425	7.56	7.98167	8.16083	7.90042
2396	AT4G32950	AT4G32950	Protein phosphatase 2C family protein	NM_119449	-	13		1	0	-0.665104	-0.590729	1.61688	0	-0.857604	-1.19729	-1.03802	0	-0.586458	-1.0649	-0.718542	9.96552	9.30042	9.37479	11.5824	9.72333	8.86573	8.52604	8.68531	9.84146	9.255	8.77656	9.12292	9.96417	9.96687	9.06375	9.53708	9.75917	8.99042	11.6894	11.4754	9.99458	9.45208	9.01604	8.71542	8.68625	8.36583	8.56	8.81062	10.0983
202	AT4G33020	ZIP9	ZIP metal ion transporter family	NM_119456	-	15		1	0	0.412083	4.57771	4.97792	0	0.202083	0.698542	2.57094	0	0.12625	1.98385	3.09687	5.74271	6.15479	10.3204	10.7206	5.6026	5.80469	6.30115	8.17354	5.47208	5.59833	7.45594	8.56896	5.77458	5.71083	6.58625	5.72333	10.2671	10.3737	10.8946	10.5467	5.60854	5.59667	5.88271	5.72667	6.04354	6.55875	8.98021	7.36688	5.52
398	AT2G45040	AT2G45040	Matrixin family protein	NM_130068	-	15		1	0	0.286458	3.50427	4.35198	0	-0.0769792	0.211042	1.05437	0	0.0825	0.246875	0.749792	5.34448	5.63094	8.84875	9.69646	5.24563	5.16865	5.45667	6.3	5.09021	5.17271	5.33708	5.84	5.48813	5.20083	6.03833	5.22354	9.13792	8.55958	10.0458	9.34708	5.24708	5.24417	5.19792	5.13938	5.30833	5.605	6.83917	5.76083	5.16167
602	AT4G30170	AT4G30170	Peroxidase family protein	NM_119163	-	15		1	0	0.507188	4.43875	3.41271	0	0.416771	2.50552	4.56698	0	0.0815625	4.91906	5.26677	6.90583	7.41302	11.3446	10.3185	6.55781	6.97458	9.06333	11.1248	7.19635	7.27792	12.1154	12.4631	7.16083	6.65083	7.93438	6.89167	11.385	11.3042	10.5787	10.0583	6.73229	6.38333	6.65167	7.2975	9.455	8.67167	11.3492	10.9004	7.20917
675	AT1G18870	ICS2	isochorismate synthase 2	NM_101744	-	15		1	0	-0.509062	2.65458	3.48927	0	1.83167	1.93146	2.29573	0	-0.688542	-0.64	0.246354	9.22375	8.71469	11.8783	12.713	9.3875	11.2192	11.319	11.6832	8.96729	8.27875	8.32729	9.21365	9.53542	8.91208	8.96771	8.46167	11.9371	11.8196	12.4577	12.9683	9.69667	9.07833	11.3658	11.0725	11.1937	11.4442	11.6404	11.726	8.98542
1212	AT1G17180	ATGSTU25	glutathione S-transferase TAU 25	NM_101579	-	15		1	0	0.568229	2.57667	3.07198	0	0.426875	0.561354	0.535833	0	0.179375	1.15688	2.10177	7.22906	7.79729	9.80573	10.301	7.6175	8.04438	8.17885	8.15333	7.365	7.54438	8.52188	9.46677	7.07354	7.38458	8.03646	7.55813	9.79438	9.81708	10.0458	10.5563	7.29917	7.93583	8.26	7.82875	7.91333	8.44438	8.10583	8.20083	7.50208
1366	AT3G13229	AT3G13229	Plant protein of unknown function (DUF868)	NM_148719	-	15		1	0	0.127813	2.10792	2.89167	0	-0.00875	0.624688	2.24688	0	0.175	0.532604	1.32906	6.31312	6.44094	8.42104	9.20479	6.0925	6.08375	6.71719	8.33938	6.09792	6.27292	6.63052	7.42698	6.22083	6.40542	6.38229	6.49958	8.61625	8.22583	9.47708	8.9325	6.05375	6.13125	6.25792	5.90958	6.76687	6.6675	8.75042	7.92833	6.05458
12	AT1G16950	AT1G16950	unknown protein; FUNCTIONS IN: molecular_function unknown; INVOLVED IN: biological_process unknown; LOCATED IN: endomembrane system; EXPRESSED IN: stamen; EXPRESSED DURING: 4 anthesis; Has 17 Blast hits to 17 proteins in 5 species: Archae - 0; Bacteria - 0; Metazoa - 0; Fungi - 0; Plants - 17; Viruses - 0; Other Eukaryotes - 0 (source: NCBI BLink).	NM_101556	-	16	U4	1	0	0.0572917	1.8575	4.95687	0	0.0190625	0.060625	-0.0204167	0	0.169375	0.144167	1.56385	5.53333	5.59063	7.39083	10.4902	5.53042	5.54948	5.59104	5.51	5.47562	5.645	5.61979	7.03948	5.57458	5.49208	5.65208	5.52917	7.8675	6.91417	10.2858	10.6946	5.46417	5.59667	5.50646	5.5925	5.65417	5.52792	5.41042	5.60958	5.4425
25	AT1G28650	AT1G28650	GDSL-like Lipase/Acylhydrolase superfamily protein	NM_102632	-	16	U4	1	0	0.452083	3.54312	4.92333	0	-0.161875	-0.02125	0.0894792	0	-0.1625	0.16375	0.907292	7.64792	8.1	11.191	12.5712	7.90708	7.74521	7.88583	7.99656	7.92333	7.76083	8.08708	8.83063	7.41563	7.88021	7.94333	8.25667	11.6371	10.745	12.6204	12.5221	7.77667	8.0375	7.54292	7.9475	7.78042	7.99125	7.84375	8.14937	7.91833
116	AT2G46950	CYP709B2	cytochrome P450, family 709, subfamily B, polypeptide 2	NM_130263	-	16	U4	1	0	-0.0429167	3.03938	5.18521	0	0.118333	0.1325	0.405	0	-0.165417	0.375417	1.39375	7.02521	6.98229	10.0646	12.2104	6.89646	7.01479	7.02896	7.30146	7.1225	6.95708	7.49792	8.51625	7.21833	6.83208	7.28896	6.67563	10.6788	9.45042	12.3	12.1208	7.0825	6.71042	7.08458	6.945	7.15542	6.9025	7.46958	7.13333	7.12125
157	AT3G52780	PAP20	Purple acid phosphatases superfamily protein	NM_180355	-	16	U4	1	0	0.0740625	3.67969	6.03521	0	0.284062	0.118125	0.250938	0	0.0660417	0.3425	1.89062	6.6774	6.75146	10.3571	12.7126	6.35948	6.64354	6.4776	6.61042	6.45479	6.52083	6.79729	8.34542	6.80396	6.55083	6.94375	6.55917	10.9925	9.72167	12.7723	12.6529	6.38979	6.32917	6.66375	6.62333	6.56187	6.39333	6.73417	6.48667	6.4475
158	AT3G52970	CYP76G1	cytochrome P450, family 76, subfamily G, polypeptide 1	NM_115157	-	16	U4	1	0	0.073125	3.4999	4.79365	0	0.320521	0.408229	1.31281	0	0.202396	0.253646	1.01635	7.54792	7.62104	11.0478	12.3416	7.28031	7.60083	7.68854	8.59313	7.40365	7.60604	7.65729	8.42	7.755	7.34083	7.82583	7.41625	11.191	10.9046	12.5006	12.1825	7.6025	6.95812	7.67542	7.52625	7.82417	7.55292	8.53958	8.64667	7.43854
189	AT4G23680	AT4G23680	Polyketide cyclase/dehydrase and lipid transport superfamily protein	NM_118499	-	16	U4	1	0	0.637187	3.33167	5.37552	0	0.337292	1.27198	1.79687	0	-0.0991667	1.46385	1.76812	7.56646	8.20365	10.8981	12.942	8.45896	8.79625	9.73094	10.2558	7.885	7.78583	9.34885	9.65312	7.68667	7.44625	8.86771	7.53958	11.5979	10.1983	13.0777	12.8063	7.83958	9.07833	9.08917	8.50333	9.98271	9.47917	10.3583	10.1533	8.045
256	AT5G45890	SAG12	senescence-associated gene 12	NM_123957	-	16	U4	1	0	0.0154167	3.98427	8.46573	0	0.0852083	0.184896	0.0375	0	-0.0696875	0.0802083	1.64219	5.17958	5.195	9.16385	13.6453	5.21802	5.30323	5.40292	5.25552	5.28302	5.21333	5.36323	6.92521	5.32833	5.03083	5.23	5.16	10.0894	8.23833	13.5731	13.7175	5.31833	5.11771	5.29521	5.31125	5.30833	5.4975	5.31375	5.19729	5.32917
267	AT5G55410	AT5G55410	Bifunctional inhibitor/lipid-transfer protein/seed storage 2S albumin superfamily protein	NM_124923	-	16	U4	1	0	0.257188	2.59031	5.55958	0	-0.190625	-0.265938	-0.0158333	0	-0.115417	-0.0709375	1.67135	7.1725	7.42969	9.76281	12.7321	7.22823	7.0376	6.96229	7.2124	7.18135	7.06594	7.11042	8.85271	7.27833	7.06667	7.38812	7.47125	10.1221	9.40354	12.7629	12.7012	7.16417	7.29229	7.10354	6.97167	7.03292	6.89167	7.095	7.32979	7.20917
289	AT1G11190	BFN1	bifunctional nuclease i	NM_100991	-	16	U4	1	0	-0.282812	2.3175	4.43688	0	0.215104	-0.313646	0.0755208	0	0.0807292	0.415833	1.50052	7.24854	6.96573	9.56604	11.6854	6.95531	7.17042	6.64167	7.03083	6.66844	6.74917	7.08427	8.16896	7.535	6.96208	7.28896	6.6425	10.1102	9.02187	11.9504	11.4204	7.13729	6.77333	7.22167	7.11917	6.86042	6.42292	7.22125	6.84042	6.51479
303	AT1G49800	AT1G49800	unknown protein; FUNCTIONS IN: molecular_function unknown; INVOLVED IN: biological_process unknown; LOCATED IN: endomembrane system; EXPRESSED IN: sepal, male gametophyte, stamen; EXPRESSED DURING: 4 anthesis; Has 12 Blast hits to 12 proteins in 5 species: Archae - 0; Bacteria - 0; Metazoa - 0; Fungi - 0; Plants - 12; Viruses - 0; Other Eukaryotes - 0 (source: NCBI BLink).	NM_103867	-	16	U4	1	0	0.426667	3.15073	4.65354	0	0.168125	0.624792	0.179375	0	0.413021	0.607708	1.70729	5.5774	6.00406	8.72813	10.2309	5.42021	5.58833	6.045	5.59958	5.37896	5.79198	5.98667	7.08625	5.61146	5.54333	6.25938	5.74875	8.9425	8.51375	10.1208	10.341	5.57375	5.26667	5.52958	5.64708	5.77125	6.31875	5.53167	5.6675	5.30792
345	AT4G04460	AT4G04460	Saposin-like aspartyl protease family protein	NM_116684	-	16	U4	1	0	-0.765521	2.00156	4.38396	0	-0.44625	-0.422917	0.104583	0	-0.589792	-0.177083	1.14479	8.42292	7.6574	10.4245	12.8069	8.37604	7.92979	7.95312	8.48062	7.90833	7.31854	7.73125	9.05312	8.79875	8.04708	7.62104	7.69375	10.8702	9.97875	12.9125	12.7012	8.58292	8.16917	7.95875	7.90083	7.63917	8.26708	8.70417	8.25708	7.74375
368	AT5G01225	AT5G01225	unknown protein; BEST Arabidopsis thaliana protein match is: unknown protein (TAIR:AT3G09032.1); Has 30201 Blast hits to 17322 proteins in 780 species: Archae - 12; Bacteria - 1396; Metazoa - 17338; Fungi - 3422; Plants - 5037; Viruses - 0; Other Eukaryotes - 2996 (source: NCBI BLink).	NM_147827	-	16	U4	1	0	-0.0879167	2.27458	4.49896	0	0.847083	1.09406	1.06042	0	0.438125	0.4975	1.52479	6.61396	6.52604	8.88854	11.1129	6.32333	7.17042	7.4174	7.38375	6.66521	7.10333	7.16271	8.19	7.09667	6.13125	7.13125	5.92083	9.74917	8.02792	11.2179	11.0079	6.69708	5.94958	7.23167	7.10917	7.25521	7.57958	7.27292	7.49458	6.86833
385	AT5G50260	CEP1	CEP1	CEP1	-	16	U4	1	0	0.270937	1.65813	4.75958	0	0.66875	0.589167	0.640313	0	-0.291458	-0.101146	1.1625	6.20417	6.4751	7.86229	10.9638	6.05438	6.72312	6.64354	6.69469	6.62188	6.33042	6.52073	7.78437	6.17958	6.22875	6.52792	6.42229	8.67042	7.05417	11.0204	10.9071	6.22	5.88875	7.06292	6.38333	6.27458	7.0125	6.84833	6.54104	6.65
403	AT1G67148	AT1G67148	unknown protein; Has 1 Blast hits to 1 proteins in 1 species: Archae - 0; Bacteria - 0; Metazoa - 0; Fungi - 0; Plants - 1; Viruses - 0; Other Eukaryotes - 0 (source: NCBI BLink).	NM_001084311	-	16	U4	1	0	0.582083	3.02552	4.54667	0	-0.023125	0.890208	1.9324	0	-0.331563	0.273021	1.44667	6.15385	6.73594	9.17938	10.7005	6.15687	6.13375	7.04708	8.08927	6.44719	6.11562	6.72021	7.89385	6.23375	6.07396	6.88542	6.58646	9.55708	8.80167	10.7065	10.6946	6.17208	6.14167	6.26958	5.99792	6.86875	7.22542	8.44792	7.73062	6.55687
587	AT4G19430	AT4G19430	unknown protein; FUNCTIONS IN: molecular_function unknown; INVOLVED IN: biological_process unknown; LOCATED IN: chloroplast; EXPRESSED IN: 17 plant structures; EXPRESSED DURING: 13 growth stages; Has 30201 Blast hits to 17322 proteins in 780 species: Archae - 12; Bacteria - 1396; Metazoa - 17338; Fungi - 3422; Plants - 5037; Viruses - 0; Other Eukaryotes - 2996 (source: NCBI BLink).	NM_118063	-	16	U4	1	0	0.249792	2.07958	4.09573	0	0.0671875	0.368854	1.20542	0	0.0685417	0.320938	0.864062	6.05479	6.30458	8.13438	10.1505	6.10854	6.17573	6.4774	7.31396	6.26083	6.32938	6.58177	7.1249	6.04542	6.06417	6.21583	6.39333	7.94771	8.32104	9.46771	10.8333	6.11542	6.10167	6.25792	6.09354	6.35062	6.60417	7.855	6.77292	6.26958
616	AT5G57520	ZFP2	zinc finger protein 2	NM_125133	C2H2	16	U4	1	0	0.225312	2.38719	3.99927	0	0.333958	0.608438	0.705833	0	-0.0429167	0.222083	0.999583	7.80677	8.03208	10.194	11.806	7.49771	7.83167	8.10615	8.20354	7.93958	7.89667	8.16167	8.93917	7.775	7.83854	8.13792	7.92625	10.71	9.67792	11.7727	11.8394	7.62667	7.36875	7.685	7.97833	8.09146	8.12083	7.99292	8.41417	8.06125
625	AT5G49600	AT5G49600	Protein of unknown function, DUF538	NM_124338	-	16	U4	1	0	0.134167	1.21854	4.01312	0	0.200104	0.148854	0.443646	0	0.0692708	0.0985417	0.835313	6.81396	6.94813	8.0325	10.8271	6.35302	6.55312	6.50188	6.79667	6.70781	6.77708	6.80635	7.54312	6.8675	6.76042	7.01542	6.88083	8.91083	7.15417	11.0108	10.6433	6.40937	6.29667	6.69333	6.41292	6.80292	6.20083	6.97583	6.6175	6.84042
646	AT4G00210	LBD31	LOB domain-containing protein 31	NM_116238	LBD	16	U4	1	0	-0.265729	1.73625	3.7625	0	0.211354	0.353021	0.227604	0	0.158437	0.275313	2.01823	5.52729	5.26156	7.26354	9.28979	5.16531	5.37667	5.51833	5.39292	5.1624	5.32083	5.43771	7.18063	5.70708	5.3475	5.1825	5.34063	7.99917	6.52792	9.63708	8.9425	5.28979	5.04083	5.35083	5.4025	5.43167	5.605	5.21458	5.57125	5.17188
660	AT2G23970	AT2G23970	Class I glutamine amidotransferase-like superfamily protein	NM_127959	-	16	U4	1	0	0.437917	2.23719	4.00125	0	0.095	1.03344	1.72167	0	0.0422917	0.460521	1.14229	7.59438	8.03229	9.83156	11.5956	7.47354	7.56854	8.50698	9.19521	7.70833	7.75062	8.16885	8.85063	7.56833	7.62042	7.80792	8.25667	9.91583	9.74729	11.4742	11.7171	7.51333	7.43375	7.58042	7.55667	8.13833	8.87562	9.20708	9.18333	7.79792
674	AT1G04580	AAO4	aldehyde oxidase 4	NM_100337	-	16	U4	1	0	0.183958	1.65458	3.90615	0	-0.180208	-0.304375	-0.228958	0	-0.0190625	-0.264479	0.496146	7.95729	8.14125	9.61187	11.8634	7.99396	7.81375	7.68958	7.765	8.02406	8.005	7.75958	8.52021	7.905	8.00958	8.21208	8.07042	10.2671	8.95667	11.7258	12.001	8.14542	7.8425	7.87083	7.75667	8.01208	7.36708	7.56875	7.96125	7.90042
686	AT4G18990	XTH29	XTH29	XTH29	-	16	U4	1	0	0.697708	1.57948	4.13781	0	0.393542	0.797604	1.17698	0	-0.280625	0.230833	0.58125	6.21594	6.91365	7.79542	10.3537	6.08208	6.47563	6.87969	7.25906	6.02146	5.74083	6.25229	6.60271	6.44375	5.98813	7.63312	6.19417	8.51708	7.07375	10.5975	10.11	5.97125	6.19292	6.55792	6.39333	6.67812	7.08125	7.68792	6.83021	6.03417
780	AT3G58450	AT3G58450	Adenine nucleotide alpha hydrolases-like superfamily protein	NM_115707	-	16	U4	1	0	0.531042	1.44406	3.88042	0	0.0470833	0.275104	0.925937	0	-0.0995833	-0.0465625	0.396771	7.01438	7.54542	8.45844	10.8948	6.9724	7.01948	7.2475	7.89833	7.05615	6.95656	7.00958	7.45292	6.99875	7.03	7.96521	7.12563	9.1725	7.74437	11.1648	10.6248	6.91292	7.03188	7.08458	6.95437	7.23375	7.26125	8.20667	7.59	7.04958
864	AT1G28470	ANAC010	NAC domain containing protein 10	NM_102615	NAC	16	U4	1	0	-0.130833	1.62646	3.41667	0	0.370208	0.0335417	0.173333	0	-0.0584375	0.209167	1.19302	7.33458	7.20375	8.96104	10.7513	7.04333	7.41354	7.07688	7.21667	6.93615	6.87771	7.14531	8.12917	7.72708	6.94208	7.50542	6.90208	9.49583	8.42625	10.9558	10.5467	7.13729	6.94937	7.48792	7.33917	7.17792	6.97583	7.3	7.13333	7.01208
891	AT4G16640	AT4G16640	Matrixin family protein	NM_117765	-	16	U4	1	0	0.272917	2.00146	3.52792	0	0.552708	0.644271	0.892812	0	0.0666667	0.716563	1.12417	5.89479	6.16771	7.89625	9.42271	5.81875	6.37146	6.46302	6.71156	5.74583	5.8125	6.4624	6.87	5.97917	5.81042	6.59542	5.74	8.33417	7.45833	9.8925	8.95292	5.76792	5.86958	6.56917	6.17375	6.41125	6.51479	7.03812	6.385	5.77292
947	AT5G13700	ATPAO1	polyamine oxidase 1	NM_121373	-	16	U4	1	0	0.570417	2.22229	3.52688	0	0.749896	0.485	0.0964583	0	0.262917	0.469896	1.70937	9.00333	9.57375	11.2256	12.5302	9.1074	9.85729	9.5924	9.20385	8.87125	9.13417	9.34115	10.5806	8.975	9.03167	9.595	9.5525	11.46	10.9913	12.2542	12.8063	8.99458	9.22021	10.1208	9.59375	9.94292	9.24188	9.42542	8.98229	8.59708
1091	AT3G56620	UMAMIT10	UMAMIT10	UMAMIT10	-	16	U4	1	0	-0.45625	2.08396	2.93104	0	-0.768437	-0.904792	-0.434271	0	-0.445312	0.374688	1.45802	9.63292	9.17667	11.7169	12.564	9.36854	8.6001	8.46375	8.93427	9.37073	8.92542	9.74542	10.8287	9.97333	9.2925	9.51833	8.835	11.6575	11.7762	12.3742	12.7538	9.59708	9.14	8.54042	8.65979	8.355	8.5725	8.88625	8.98229	9.34021
1211	AT4G02650	AT4G02650	ENTH/ANTH/VHS superfamily protein	NM_116499	-	16	U4	1	0	0.683542	1.28146	3.39708	0	-0.448229	-0.320521	-0.177396	0	0.0161458	-0.164167	0.28875	7.11542	7.79896	8.39688	10.5125	7.1476	6.69937	6.82708	6.97021	7.15125	7.1674	6.98708	7.44	7.05292	7.17792	8.275	7.32292	9.16125	7.6325	10.6342	10.3908	7.11604	7.17917	6.66375	6.735	6.97854	6.67563	6.94208	6.99833	7.17875
1213	AT1G49960	AT1G49960	Xanthine/uracil permease family protein	NM_202270	-	16	U4	1	0	0.259479	1.82427	3.13542	0	-0.242083	-0.174271	0.567083	0	-0.0688542	0.271979	1.81323	8.43198	8.69146	10.2563	11.5674	8.44167	8.19958	8.2674	9.00875	8.51469	8.44583	8.78667	10.3279	8.41271	8.45125	8.74875	8.63417	10.3242	10.1883	11.4646	11.6702	8.5425	8.34083	8.23	8.16917	8.48292	8.05188	9.17917	8.83833	8.5425
1263	AT2G40435	AT2G40435	BEST Arabidopsis thaliana protein match is: transcription regulators (TAIR:AT3G56220.1); Has 289 Blast hits to 289 proteins in 30 species: Archae - 0; Bacteria - 0; Metazoa - 0; Fungi - 0; Plants - 289; Viruses - 0; Other Eukaryotes - 0 (source: NCBI BLink).	NM_129604	-	16	U4	1	0	-1.17563	1.37229	2.43448	0	0.41	1.42292	1.8299	0	-2.84146	-1.43083	-0.355417	9.57854	8.40292	10.9508	12.013	10.4112	10.8212	11.8342	12.2411	9.57208	6.73062	8.14125	9.21667	9.57583	9.58125	9.10292	7.70292	11.2154	10.6862	11.9975	12.0285	10.3863	10.4362	10.9671	10.6754	11.6925	11.9758	12.2527	12.2296	9.55958
1408	AT1G77765	AT1G77765	unknown protein; Has 8 Blast hits to 8 proteins in 2 species: Archae - 0; Bacteria - 0; Metazoa - 0; Fungi - 0; Plants - 8; Viruses - 0; Other Eukaryotes - 0 (source: NCBI BLink).	NM_001124141	-	16	U4	1	0	-0.830521	1.07896	2.48312	0	-0.741354	-0.530313	-0.261979	0	-0.554583	-0.411667	0.103125	7.03104	6.20052	8.11	9.51417	6.7674	6.02604	6.23708	6.50542	6.70771	6.15313	6.29604	6.81083	7.51125	6.55083	6.49937	5.90167	8.44375	7.77625	9.43833	9.59	6.78417	6.75063	6.07542	5.97667	6.26375	6.21042	6.67292	6.33792	6.85042
1566	AT4G29570	AT4G29570	Cytidine/deoxycytidylate deaminase family protein	NM_119102	-	16	U4	1	0	0.416042	1.28083	2.93729	0	0.0240625	-0.130729	0.021875	0	0.435833	0.431875	0.938021	7.38563	7.80167	8.66646	10.3229	7.57729	7.60135	7.44656	7.59917	7.24375	7.67958	7.67563	8.18177	7.46708	7.30417	7.92625	7.67708	8.88667	8.44625	10.5975	10.0483	7.73875	7.41583	7.88104	7.32167	7.60042	7.29271	7.47875	7.71958	7.13875
1577	AT1G15385	AT1G15385	unknown protein; CONTAINS InterPro DOMAIN/s: Protein of unknown function DUF761, plant (InterPro:IPR008480); Has 6 Blast hits to 6 proteins in 3 species: Archae - 0; Bacteria - 0; Metazoa - 0; Fungi - 0; Plants - 6; Viruses - 0; Other Eukaryotes - 0 (source: NCBI BLink).	NM_179338	-	16	U4	1	0	0.609583	1.17646	3.02177	0	-0.0466667	0.0947917	0.105417	0	0.260729	0.319479	0.531667	6.10938	6.71896	7.28583	9.13115	6.28979	6.24313	6.38458	6.39521	6.23594	6.49667	6.55542	6.7676	6.04542	6.17333	7.03417	6.40375	7.93792	6.63375	9.38875	8.87354	6.37875	6.20083	6.29333	6.19292	6.38333	6.38583	6.30375	6.48667	6.31062
1594	AT3G47950	AHA4	H(+)-ATPase 4	NM_114664	-	16	U4	1	0	0.204167	1.06771	2.82365	0	0.228542	0.39125	0.526458	0	-0.131771	0.154688	0.545208	8.94417	9.14833	10.0119	11.7678	8.65896	8.8875	9.05021	9.18542	8.68167	8.5499	8.83635	9.22688	8.85667	9.03167	8.89542	9.40125	9.81625	10.2075	11.3965	12.1392	8.48333	8.83458	8.76708	9.00792	8.6025	9.49792	9.25833	9.1125	8.52667
1650	AT5G59390	AT5G59390	XH/XS domain-containing protein	NM_125330	-	16	U4	1	0	0.205312	1.11271	2.77354	0	0.000208333	-0.0410417	0.025625	0	-0.0175	0.0116667	0.734375	7.45208	7.6574	8.56479	10.2256	7.34875	7.34896	7.30771	7.37438	7.64229	7.62479	7.65396	8.37667	7.47833	7.42583	7.96521	7.34958	8.95354	8.17604	10.1102	10.341	7.6025	7.095	7.35875	7.33917	7.43167	7.18375	7.22125	7.5275	7.55958
1764	AT4G30300	ATNAP15	non-intrinsic ABC protein 15	NM_119176	-	16	U4	1	0	0.330208	1.54896	2.69396	0	0.392396	0.462917	0.253021	0	0.121771	0.510521	0.866146	6.35396	6.68417	7.90292	9.04792	6.21917	6.61156	6.68208	6.47219	6.34906	6.47083	6.85958	7.21521	6.58792	6.12	6.93625	6.43208	8.3475	7.45833	8.82167	9.27417	6.32708	6.11125	6.51708	6.70604	6.62042	6.74375	6.3575	6.58688	6.55687
1829	AT3G02930	AT3G02930	Plant protein of unknown function (DUF827)	NM_111163	-	16	U4	1	0	0.287188	1.57198	2.62406	0	0.288542	0.290729	0.229896	0	0.334479	0.576771	1.15896	9.23052	9.51771	10.8025	11.8546	9.065	9.35354	9.35573	9.2949	9.26167	9.59615	9.83844	10.4206	9.29583	9.16521	9.73	9.30542	11.0929	10.5121	11.8812	11.8279	9.13333	8.99667	9.4225	9.28458	9.35833	9.35313	9.37688	9.21292	9.11125
1834	AT5G50361	AT5G50361	unknown protein; LOCATED IN: chloroplast; Has 30201 Blast hits to 17322 proteins in 780 species: Archae - 12; Bacteria - 1396; Metazoa - 17338; Fungi - 3422; Plants - 5037; Viruses - 0; Other Eukaryotes - 2996 (source: NCBI BLink).	NM_001125936	-	16	U4	1	0	0.325313	0.89125	2.70323	0	0.144271	0.290312	0.643438	0	0.486771	-0.0873958	0.222813	8.6851	9.01042	9.57635	11.3883	8.5749	8.71917	8.86521	9.21833	8.89781	9.38458	8.81042	9.12063	8.69438	8.67583	8.89542	9.12542	9.74917	9.40354	11.56	11.2167	8.93437	8.21542	8.61625	8.82208	9.09771	8.63271	8.9875	9.44917	8.77167
1896	AT1G62620	AT1G62620	Flavin-binding monooxygenase family protein	NM_104940	-	16	U4	1	0	0.0182292	1.22396	2.49104	0	0.035	0.941562	1.44969	0	0.225208	0.124792	0.533958	7.36021	7.37844	8.58417	9.85125	7.3149	7.3499	8.25646	8.76458	7.12792	7.35313	7.25271	7.66188	7.52375	7.19667	7.38812	7.36875	8.69875	8.46958	9.80208	9.90042	7.44125	7.18854	7.36958	7.33021	8.21292	8.3	8.835	8.69417	7.0925
1899	AT2G29330	TRI	tropinone reductase	NM_128487	-	16	U4	1	0	0.231771	1.08219	2.59708	0	-0.149687	0.513958	-0.079375	0	-0.386458	-0.0875	0.618854	6.13271	6.36448	7.2149	8.72979	6.24479	6.0951	6.75875	6.16542	6.18625	5.79979	6.09875	6.8051	6.04542	6.22	6.06313	6.66583	7.43833	6.99146	8.42917	9.03042	5.9425	6.54708	6.16417	6.02604	6.23625	7.28125	6.3475	5.98333	6.20167
2163	AT1G03840	MGP	C2H2 and C2HC zinc fingers superfamily protein	NM_001035874	C2H2	16	U4	1	0	-0.313646	1.15729	2.17583	0	-0.104375	-0.12875	-0.00583333	0	-0.319375	-0.1625	0.287917	8.20344	7.88979	9.36073	10.3793	8.06396	7.95958	7.93521	8.05813	8.33917	8.01979	8.17667	8.62708	8.23146	8.17542	8.29167	7.48792	9.51458	9.20688	10.2119	10.5467	8.04792	8.08	7.86062	8.05854	8.02125	7.84917	8.08708	8.02917	8.31208
2355	AT4G37432	AT4G37432	other RNA	NR_023057	-	16	U4	1	0	0.133958	0.769792	2.3025	0	0.15	0.449062	0.386458	0	-0.013125	0.137292	0.649062	10.2406	10.3746	11.0104	12.5431	10.1254	10.2754	10.5745	10.5119	10.3089	10.2957	10.4461	10.9579	10.2465	10.2348	10.4754	10.2737	11.5087	10.5121	12.6325	12.4537	10.0979	10.1529	10.1996	10.3513	10.4215	10.7275	10.6271	10.3967	10.3998
2373	AT2G42150	AT2G42150	DNA-binding bromodomain-containing protein	NM_129778	MYB_related	16	U4	1	0	0.0776042	0.921979	2.25917	0	-0.26125	-0.394896	-0.108646	0	-0.0179167	-0.418646	0.224062	8.54458	8.62219	9.46656	10.8038	8.67479	8.41354	8.2799	8.56615	8.72802	8.7101	8.30937	8.95208	8.44042	8.64875	8.42812	8.81625	9.55708	9.37604	10.8233	10.7842	8.8325	8.51708	8.42667	8.40042	8.64438	7.91542	8.36396	8.76833	8.72958
2397	AT4G37295	AT4G37295	unknown protein; FUNCTIONS IN: molecular_function unknown; INVOLVED IN: biological_process unknown; LOCATED IN: endomembrane system; EXPRESSED IN: stem, root, leaf; EXPRESSED DURING: LP.06 six leaves visible, LP.04 four leaves visible; Has 30201 Blast hits to 17322 proteins in 780 species: Archae - 12; Bacteria - 1396; Metazoa - 17338; Fungi - 3422; Plants - 5037; Viruses - 0; Other Eukaryotes - …	NM_119893	-	16	U4	1	0	-0.111979	0.427187	2.1474	0	0.0157292	-0.420521	-0.176875	0	0.241146	0.218333	0.537083	6.87635	6.76438	7.30354	9.02375	6.89542	6.91115	6.4749	6.71854	6.63271	6.87385	6.85104	7.16979	6.89104	6.86167	7.04667	6.48208	7.39792	7.20917	8.92042	9.12708	7.00667	6.78417	6.91104	6.91125	6.75687	6.19292	6.56625	6.87083	6.65958
2495	AT1G24600	AT1G24600	unknown protein; BEST Arabidopsis thaliana protein match is: unknown protein (TAIR:AT1G67920.1); Has 18 Blast hits to 18 proteins in 5 species: Archae - 0; Bacteria - 0; Metazoa - 0; Fungi - 0; Plants - 18; Viruses - 0; Other Eukaryotes - 0 (source: NCBI BLink).	NM_102302	-	16	U4	1	0	-0.384167	0.893333	1.97792	0	0.0198958	0.347917	0.876875	0	-0.127708	0.3275	0.785833	9.14604	8.76188	10.0394	11.124	8.83271	8.8526	9.18062	9.70958	9.02167	8.89396	9.34917	9.8075	9.29583	8.99625	8.82333	8.70042	10.1971	9.88167	11.1452	11.1027	8.84292	8.8225	8.82188	8.88333	9.21042	9.15083	9.92333	9.49583	9.07417
2536	AT3G52620	AT3G52620	unknown protein; Has 11 Blast hits to 11 proteins in 5 species: Archae - 0; Bacteria - 0; Metazoa - 0; Fungi - 0; Plants - 11; Viruses - 0; Other Eukaryotes - 0 (source: NCBI BLink).	NM_115122	-	16	U4	1	0	-0.146771	0.483854	2.06823	0	0.1275	0.0401042	0.115417	0	-0.221875	0.365938	0.695	5.61823	5.47146	6.10208	7.68646	5.52979	5.65729	5.5699	5.64521	5.64	5.41812	6.00594	6.335	5.82896	5.4075	5.54125	5.40167	6.25208	5.95208	7.33042	8.0425	5.54104	5.51854	5.69792	5.61667	5.495	5.64479	5.66083	5.62958	5.58167
377	AT5G22580	AT5G22580	Stress responsive A/B Barrel Domain	NM_122164	-	17		1	0	1.19708	-0.45375	-3.76531	0	1.85208	1.74729	0.959688	0	1.31687	1.04792	-0.08375	12.0725	13.2696	11.6187	8.30719	10.7772	12.6293	12.5245	11.7369	12.0721	13.389	13.12	11.9883	12.1533	11.9917	13.0375	13.5017	11.3212	11.9162	8.62271	7.99167	11.0723	10.4821	12.6827	12.5758	12.5096	12.5394	11.8133	11.6604	12.3279
665	AT5G02540	AT5G02540	NAD(P)-binding Rossmann-fold superfamily protein	NM_120332	-	17		1	0	2.93719	0.28875	-1.86573	0	3.94885	3.25229	1.97281	0	4.40323	4.02906	2.55708	10.1944	13.1316	10.4831	8.32865	9.36146	13.3103	12.6137	11.3343	9.34854	13.7518	13.3776	11.9056	10.68	9.70875	13.199	13.0642	10.5475	10.4187	8.32417	8.33313	9.53229	9.19063	13.5944	13.0262	13.0394	12.1881	11.9848	10.6837	9.39333
701	AT5G22310	AT5G22310	unknown protein; BEST Arabidopsis thaliana protein match is: unknown protein (TAIR:AT3G11590.1); Has 30201 Blast hits to 17322 proteins in 780 species: Archae - 12; Bacteria - 1396; Metazoa - 17338; Fungi - 3422; Plants - 5037; Viruses - 0; Other Eukaryotes - 2996 (source: NCBI BLink).	NM_122136	-	17		1	0	1.77208	-0.149583	-2.66938	0	0.593958	0.606875	0.680313	0	2.08365	2.08115	1.14229	8.54917	10.3212	8.39958	5.87979	5.83042	6.42437	6.43729	6.51073	8.35521	10.4389	10.4364	9.4975	8.96667	8.13167	10.5533	10.0892	8.58292	8.21625	5.91958	5.84	5.8125	5.84833	6.76375	6.085	6.48875	6.38583	7.03812	5.98333	8.59708
1247	AT4G03210	XTH9	xyloglucan endotransglucosylase/hydrolase 9	NM_116559	-	17		1	0	1.25406	0.0566667	-2.20521	0	2.98688	2.16417	1.9175	0	2.06135	1.88552	0.450729	10.4844	11.7384	10.541	8.27917	10.6612	13.6481	12.8254	12.5787	10.1074	12.1687	11.9929	10.5581	10.4329	10.5358	11.6698	11.8071	10.4621	10.62	8.21458	8.34375	10.9379	10.3846	13.69	13.6062	12.9667	12.6842	12.6921	12.4654	10.1133
1257	AT5G58390	AT5G58390	Peroxidase superfamily protein	NM_125225	-	17		1	0	1.39885	-0.149479	-2.15802	0	0.742917	1.34396	0.546875	0	2.11698	1.85323	0.244167	9.44885	10.8477	9.29938	7.29083	7.81937	8.56229	9.16333	8.36625	8.97979	11.0968	10.833	9.22396	9.48729	9.41042	10.5879	11.1075	9.27333	9.32542	7.25958	7.32208	7.64833	7.99042	8.76708	8.3575	9.34792	8.97875	8.71458	8.01792	8.73771
1754	AT3G22120	CWLP	cell wall-plasma membrane linker protein	NM_113109	-	17		1	0	0.722188	-0.231146	-2.15687	0	-0.142708	-1.25031	-2.61979	0	0.894167	0.530833	0.3075	14.5448	15.267	14.3136	12.3879	14.5627	14.42	13.3124	11.9429	14.415	15.3092	14.9458	14.7225	14.5169	14.5727	15.1985	15.3354	14.3108	14.3165	12.5633	12.2125	14.5627	14.5627	14.4067	14.4333	13.1635	13.4612	11.8446	12.0412	14.3269
1880	AT1G78090	ATTPPB	trehalose-6-phosphate phosphatase	NM_106458	-	17		1	0	1.09115	-1.25125	-1.96438	0	0.655208	0.652188	0.186354	0	2.43292	1.36563	0.366563	9.18104	10.2722	7.92979	7.21667	7.97677	8.63198	8.62896	8.16313	8.67594	11.1089	10.0416	9.0425	9.21667	9.14542	10.854	9.69042	8.17792	7.68167	7.1425	7.29083	8.06042	7.89313	8.95917	8.30479	8.46167	8.79625	8.56	7.76625	8.77167
1919	AT1G21050	AT1G21050	Protein of unknown function, DUF617	NM_101958	-	17		1	0	1.16292	-0.424062	-1.81583	0	1.26177	1.03323	0.736563	0	1.47187	1.3925	0.667292	11.979	13.1419	11.5549	10.1631	12.0532	13.315	13.0865	12.7898	12.1713	13.6431	13.5637	12.8385	11.9271	12.0308	13.1554	13.1283	11.4294	11.6804	10.31	10.0162	12.0931	12.0133	13.4377	13.1923	13.2504	12.9225	12.9317	12.6479	12.3667
2093	AT5G57760	AT5G57760	unknown protein; Has 5 Blast hits to 5 proteins in 2 species: Archae - 0; Bacteria - 0; Metazoa - 0; Fungi - 0; Plants - 5; Viruses - 0; Other Eukaryotes - 0 (source: NCBI BLink).	NM_125159	-	17		1	0	1.86729	0.568542	-0.962708	0	-0.00552083	1.11313	0.57625	0	2.74063	2.48354	1.76563	9.00875	10.876	9.57729	8.04604	5.86583	5.86031	6.97896	6.44208	8.70708	11.4477	11.1906	10.4727	9.43458	8.58292	10.8233	10.9288	9.5975	9.55708	7.9625	8.12958	6.03333	5.69833	5.88271	5.83792	7.1175	6.84042	7.05583	5.82833	9.10208
2453	AT1G12420	ACR8	ACT domain repeat 8	NM_101114	-	17		1	0	0.559271	-0.331875	-1.86073	0	2.13562	2.30458	2.0726	0	1.94646	2.16104	2.0575	8.82729	9.38656	8.49542	6.96656	8.31271	10.4483	10.6173	10.3853	8.56729	10.5137	10.7283	10.6248	9.23375	8.42083	9.47896	9.29417	8.32125	8.66958	6.88104	7.05208	7.86875	8.75667	10.2508	10.6458	10.4512	10.7833	10.4304	10.3402	8.57417
2550	AT4G25260	AT4G25260	Plant invertase/pectin methylesterase inhibitor superfamily protein	NM_118658	-	17		1	0	2.23833	0.482708	-0.477083	0	3.26802	2.23667	1.33687	0	3.09792	1.95469	1.28531	9.77792	12.0162	10.2606	9.30083	9.70312	12.9711	11.9398	11.04	9.47594	12.5739	11.4306	10.7613	10.0871	9.46875	11.8796	12.1529	10.3138	10.2075	9.30625	9.29542	9.85792	9.54833	12.8617	13.0806	11.92	11.9596	11.0363	11.0437	9.69604
2575	AT1G68560	XYL1	alpha-xylosidase 1	NM_105527	-	17		1	0	0.813021	-0.046875	-1.60906	0	0.785833	0.527708	0.252396	0	1.20281	1.00354	0.519896	13.6791	14.4921	13.6322	12.07	13.4482	14.2341	13.9759	13.7006	13.4589	14.6617	14.4624	13.9787	13.7829	13.5752	14.4804	14.5038	13.5542	13.7102	12.0192	12.1208	13.5177	13.3788	14.2785	14.1896	13.9454	14.0065	13.735	13.6662	13.4531
802	AT5G50335	AT5G50335	unknown protein; Has 30201 Blast hits to 17322 proteins in 780 species: Archae - 12; Bacteria - 1396; Metazoa - 17338; Fungi - 3422; Plants - 5037; Viruses - 0; Other Eukaryotes - 2996 (source: NCBI BLink).	NM_124414	-	18		1	0	2.56479	-2.19521	-2.31063	0	3.81125	3.29427	1.635	0	4.13167	3.45531	0.588333	7.13313	9.69792	4.93792	4.8225	5.17042	8.98167	8.46469	6.80542	6.56875	10.7004	10.0241	7.15708	7.86917	6.39708	9.75104	9.64479	4.8875	4.98833	4.9475	4.6975	4.95	5.39083	9.27542	8.68792	8.51625	8.41313	7.65708	5.95375	7.34958
1504	AT5G16023	RTFL18	ROTUNDIFOLIA like 18	NM_001085123	-	18		1	0	3.35844	-0.313021	-0.735	0	6.10719	5.22187	4.46542	0	3.54604	2.88094	1.13781	6.35927	9.71771	6.04625	5.62427	6.23958	12.3468	11.4615	10.705	6.00979	9.55583	8.89073	7.1476	6.57646	6.14208	9.17	10.2654	6.04625	6.04625	5.52021	5.72833	6.10458	6.37458	12.2746	12.419	11.4308	11.4921	10.5821	10.8279	6.25083
1654	AT4G37770	ACS8	1-amino-cyclopropane-1-carboxylate synthase 8	NM_119939	-	18		1	0	3.17062	1.55813	0.367708	0	4.30323	3.74427	3.14896	0	3.93396	3.31125	2.36667	8.78771	11.9583	10.3458	9.15542	9.59865	13.9019	13.3429	12.7476	7.90333	11.8373	11.2146	10.27	8.88208	8.69333	11.8121	12.1046	10.2212	10.4704	9.22708	9.08375	9.44937	9.74792	13.9829	13.8208	13.4075	13.2783	12.7425	12.7527	7.62958
2164	AT1G53070	AT1G53070	Legume lectin family protein	NM_104186	-	18		1	0	2.46573	0.932187	-0.271771	0	2.98719	3.11208	2.43385	0	2.92177	2.65469	1.77469	7.5449	10.0106	8.47708	7.27313	7.65885	10.646	10.7709	10.0927	7.41406	10.3358	10.0688	9.18875	7.79375	7.29604	10.0317	9.98958	8.465	8.48917	7.38625	7.16	7.72792	7.58979	10.6567	10.6354	10.84	10.7019	10.1375	10.0479	7.43854
658	AT1G03010	AT1G03010	Phototropic-responsive NPH3 family protein	NM_100182	-	20		1	0	4.44563	3.06854	1.29958	0	-0.0442708	0.118854	-0.103854	0	4.85198	4.9476	4.53083	6.3924	10.838	9.46094	7.69198	5.73844	5.69417	5.85729	5.63458	6.13563	10.9876	11.0832	10.6665	6.45479	6.33	10.3506	11.3254	9.10479	9.81708	7.30125	8.08271	5.84312	5.63375	5.65417	5.73417	5.72083	5.99375	5.65	5.61917	6.10042
765	AT3G24450	AT3G24450	Heavy metal transport/detoxification superfamily protein	NM_113352	-	20		1	0	2.95521	2.34979	-0.581042	0	2.45688	3.06469	1.84917	0	3.67156	3.64667	2.53375	9.00063	11.9558	11.3504	8.41958	7.31188	9.76875	10.3766	9.16104	8.47771	12.1493	12.1244	11.0115	9.11917	8.88208	11.7242	12.1875	10.9125	11.7883	8.31083	8.52833	7.425	7.19875	9.8625	9.675	10.3358	10.4173	9.29583	9.02625	8.64333
1233	AT4G34770	SAUR1	SAUR1	SAUR1	-	20		1	0	3.02479	2.52646	0.598229	0	1.00854	0.479792	0.122917	0	1.91219	2.38156	1.90385	7.71188	10.7367	10.2383	8.3101	6.45104	7.45958	6.93083	6.57396	7.63187	9.54406	10.0134	9.53573	8.1775	7.24625	11.0642	10.4092	10.5208	9.95583	8.5375	8.08271	6.4475	6.45458	7.62167	7.2975	7.13792	6.72375	6.53875	6.60917	8.10042
1278	AT5G02200	FHL	far-red-elongated hypocotyl1-like	NM_120298	-	20		1	0	2.78375	1.63521	-0.395833	0	3.92271	4.08302	3.56167	0	3.22937	3.57823	3.30927	8.50542	11.2892	10.1406	8.10958	8.29479	12.2175	12.3778	11.8565	8.22458	11.454	11.8028	11.5339	8.73292	8.27792	11.2317	11.3467	10.1221	10.1592	8.02625	8.19292	8.41125	8.17833	12.265	12.17	12.4731	12.2825	12.0804	11.6325	8.31208
1571	AT4G01335	AT4G01335	FUNCTIONS IN: molecular_function unknown; INVOLVED IN: biological_process unknown; LOCATED IN: endomembrane system; BEST Arabidopsis thaliana protein match is: CHP-rich zinc finger protein-related (TAIR:AT4G01340.1); Has 13 Blast hits to 13 proteins in 2 species: Archae - 0; Bacteria - 0; Metazoa - 0; Fungi - 0; Plants - 13; Viruses - 0; Other Eukaryotes - 0 (source: NCBI BLink).	NM_001160725	-	20		1	0	2.4126	1.69688	-0.322188	0	2.81542	3.17281	3.02844	0	2.44021	2.77635	2.27365	7.37312	9.78573	9.07	7.05094	6.62625	9.44167	9.79906	9.65469	7.05	9.49021	9.82635	9.32365	7.815	6.93125	9.79083	9.78063	9.09333	9.04667	6.90104	7.20083	6.86125	6.39125	9.54792	9.33542	9.62167	9.97646	9.945	9.36438	7.23979
2345	AT2G46270	GBF3	G-box binding factor 3	NM_130190	bZIP	20		1	0	2.63458	1.96521	1.15396	0	2.93333	3.41156	3.49135	0	2.85781	2.86771	2.53708	9.85312	12.4877	11.8183	11.0071	10.0608	12.9942	13.4724	13.5522	9.57208	12.4299	12.4398	12.1092	10.0233	9.68292	12.3	12.6754	11.6067	12.03	10.8946	11.1196	9.91208	10.2096	12.8825	13.1058	13.5058	13.439	13.5648	13.5396	9.41583
2352	AT5G44260	ATTZF5	AtTZF5	AtTZF5	C3H	20		1	0	2.0975	1.04854	-0.377604	0	3.0049	3.06594	2.89583	0	2.31021	2.45979	2.06198	11.279	13.3765	12.3275	10.9014	9.27021	12.2751	12.3361	12.166	10.9406	13.2508	13.4004	13.0026	11.6408	10.9171	13.3371	13.4158	12.2617	12.3933	11.0962	10.7065	9.52208	9.01833	12.4671	12.0831	12.4731	12.1992	12.4325	11.8996	11.0113
2440	AT5G05180	AT5G05180	unknown protein; BEST Arabidopsis thaliana protein match is: unknown protein (TAIR:AT3G10880.1); Has 1807 Blast hits to 1807 proteins in 277 species: Archae - 0; Bacteria - 0; Metazoa - 736; Fungi - 347; Plants - 385; Viruses - 0; Other Eukaryotes - 339 (source: NCBI BLink).	NM_120600	-	20		1	0	2.4426	2.01917	1.13042	0	3.03292	2.80073	2.5325	0	2.44167	2.22552	2.04292	9.88833	12.3309	11.9075	11.0188	9.70229	12.7352	12.503	12.2348	9.89958	12.3413	12.1251	11.9425	10.0583	9.71833	12.3877	12.2742	11.9779	11.8371	11.1304	10.9071	9.82312	9.58146	12.8825	12.5879	12.5006	12.5054	12.3163	12.1533	10.0023
2623	AT3G16470	JR1	Mannose-binding lectin superfamily protein	NM_112518	-	20		1	0	2.11542	1.70177	0.393021	0	2.04198	2.17917	2.19938	0	1.79437	1.70969	1.63521	12.8152	14.9306	14.517	13.2082	13.1208	15.1628	15.3	15.3202	12.8474	14.6418	14.5571	14.4826	12.6587	12.9717	14.8258	15.0354	14.4313	14.6027	13.3092	13.1073	13.02	13.2217	15.1435	15.1821	15.2725	15.3275	15.2788	15.3617	12.7375
7	AT1G09350	ATGOLS3	galactinol synthase 3	NM_100805	-	4	D1	2	0	-4.2449	-5.00396	-5.38479	0	2.06563	0.934167	-0.3975	0	-2.5101	-2.30844	-3.22896	10.7765	6.53156	5.7725	5.39167	10.9462	13.0119	11.8804	10.5488	10.3645	7.85438	8.05604	7.13552	10.7192	10.8338	6.47667	6.58646	5.57375	5.97125	5.44208	5.34125	11.1075	10.785	13.0379	12.9858	11.8508	11.91	10.4425	10.655	10.1054
15	AT1G19150	LHCA6	photosystem I light harvesting complex gene 6	NM_101773	-	4	D1	2	0	-6.6324	-6.71563	-6.68813	0	-5.51406	-6.53135	-6.50177	0	-6.22667	-6.23938	-6.73969	13.8927	7.26031	7.17708	7.20458	13.8864	8.37229	7.355	7.38458	13.8702	7.64354	7.63083	7.13052	13.8275	13.9579	7.28896	7.23167	7.25958	7.09458	7.185	7.22417	13.969	13.8038	8.45125	8.29333	7.49208	7.21792	7.22125	7.54792	13.8567
26	AT1G29440	SAUR63	SAUR-like auxin-responsive protein family	NM_102684	-	4	D1	2	0	-3.67188	-4.80729	-4.85396	0	-0.61625	-1.87417	-2.76688	0	-3.365	-3.54979	-4.4575	9.87312	6.20125	5.06583	5.01917	9.72396	9.10771	7.84979	6.95708	9.76146	6.39646	6.21167	5.30396	10.11	9.63625	6.33083	6.07167	5.0275	5.10417	4.96958	5.06875	10.0267	9.42125	9.17667	9.03875	7.59	8.10958	7.24083	6.67333	10.0583
34	AT1G32080	LRGB	membrane protein, putative	NM_102942	-	4	D1	2	0	-5.65333	-6.11854	-5.7726	0	-4.62667	-5.95562	-6.1625	0	-5.55312	-5.80396	-5.76094	14.2371	8.58375	8.11854	8.46448	14.1523	9.52562	8.19667	7.98979	14.1647	8.61156	8.36073	8.40375	14.2223	14.2519	8.7175	8.45	8.27458	7.9625	8.84625	8.08271	14.2263	14.0783	9.72583	9.32542	8.37875	8.01458	8.23167	7.74792	14.1542
40	AT1G44575	NPQ4	Chlorophyll A-B binding family protein	NM_103552	-	4	D1	2	0	-4.06417	-5.20646	-5.44771	0	-3.14844	-4.48146	-4.99323	0	-3.85344	-4.45479	-5.36156	14.6871	10.6229	9.48062	9.23937	14.7112	11.5628	10.2298	9.71802	14.6485	10.7951	10.1938	9.28698	14.6517	14.7225	10.5067	10.7392	9.52333	9.43792	9.18333	9.29542	14.7635	14.659	11.6517	11.474	10.1762	10.2833	9.96479	9.47125	14.6308
42	AT1G51110	AT1G51110	Plastid-lipid associated protein PAP / fibrillin family protein	NM_103989	-	4	D1	2	0	-4.86115	-5.47271	-5.64073	0	-3.43917	-5.06438	-5.30625	0	-4.90792	-5.16281	-5.30625	11.9654	7.10427	6.49271	6.32469	11.8581	8.41896	6.79375	6.55188	12.0829	7.175	6.9201	6.77667	11.9779	11.9529	7.34938	6.85917	6.48875	6.49667	6.42521	6.22417	11.9371	11.7792	8.45917	8.37875	6.82167	6.76583	6.79333	6.31042	12.2421
45	AT1G54820	AT1G54820	Protein kinase superfamily protein	NM_104355	-	4	D1	2	0	-5.34354	-6.0449	-5.75552	0	-1.78729	-3.63083	-4.88833	0	-4.51198	-4.93875	-5.51396	12.2327	6.88917	6.18781	6.47719	12.231	10.4438	8.60021	7.34271	12.141	7.62906	7.20229	6.62708	12.3554	12.11	7.04667	6.73167	6.22208	6.15354	6.57542	6.37896	12.4654	11.9967	10.4042	10.4833	8.71583	8.48458	7.89125	6.79417	12.1304
46	AT1G56430	NAS4	nicotianamine synthase 4	NM_104521	-	4	D1	2	0	-4.93125	-5.05687	-4.91125	0	-3.69615	-5.30615	-5.34729	0	-4.52531	-4.77979	-4.64979	10.4612	5.53	5.40437	5.55	10.7682	7.07208	5.46208	5.42094	10.2181	5.69281	5.43833	5.56833	10.5981	10.3244	5.76042	5.29958	5.35417	5.45458	5.53167	5.56833	10.7827	10.7538	7.47917	6.665	5.66375	5.26042	5.39729	5.44458	10.1883
55	AT1G65490	AT1G65490	unknown protein; FUNCTIONS IN: molecular_function unknown; INVOLVED IN: biological_process unknown; LOCATED IN: endomembrane system; EXPRESSED IN: 22 plant structures; EXPRESSED DURING: 13 growth stages; BEST Arabidopsis thaliana protein match is: unknown protein (TAIR:AT1G65486.1); Has 23 Blast hits to 23 proteins in 2 species: Archae - 0; Bacteria - 0; Metazoa - 0; Fungi - 0; Plants - 23; Virus…	NM_105223	-	4	D1	2	0	-5.34156	-5.11802	-5.14177	0	-4.2624	-4.84583	-4.92958	0	-5.38281	-5.03594	-5.17031	10.5904	5.24885	5.4724	5.44865	10.7354	6.47302	5.88958	5.80583	10.6547	5.27187	5.61875	5.48438	10.645	10.5358	5.34708	5.15062	5.49875	5.44604	5.4675	5.42979	10.7483	10.7225	6.71396	6.23208	5.72083	6.05833	6.0875	5.52417	10.7183
57	AT1G66100	AT1G66100	Plant thionin	NM_105281	-	4	D1	2	0	-6.70292	-7.43063	-7.13198	0	-0.711458	-1.9675	-2.81562	0	-6.82302	-7.57354	-7.45833	13.6381	6.93521	6.2075	6.50615	13.7802	13.0688	11.8127	10.9646	13.719	6.89594	6.14542	6.26063	13.9454	13.3308	7.43833	6.43208	6.22208	6.19292	6.83563	6.17667	14.0033	13.5571	13.249	12.8885	12.0137	11.6117	11.87	10.0592	13.9933
73	AT2G01590	CRR3	chlororespiratory reduction 3	NM_126220	-	4	D1	2	0	-5.59875	-5.42542	-5.26521	0	-4.16854	-4.8	-4.81	0	-5.09052	-5.27302	-4.86698	11.2167	5.61792	5.79125	5.95146	11.011	6.8425	6.21104	6.20104	11.1035	6.01302	5.83052	6.23656	11.1821	11.2513	5.70667	5.52917	5.92167	5.66083	5.97125	5.93167	11.0617	10.9604	6.88417	6.80083	6.1975	6.22458	6.3475	6.05458	11.2479
81	AT2G21210	SAUR6	SAUR6	SAUR6	-	4	D1	2	0	-4.46937	-4.92344	-4.88667	0	-3.3126	-4.39563	-4.60542	0	-4.34312	-4.57583	-4.77021	12.02	7.55063	7.09656	7.13333	11.9396	8.62698	7.54396	7.33417	12.0135	7.67042	7.43771	7.24333	11.9996	12.0404	7.84625	7.255	7.19	7.00312	7.24875	7.01792	12.0298	11.8494	8.7175	8.53646	7.54542	7.5425	7.45167	7.21667	12.2212
100	AT2G39250	SNZ	Integrase-type DNA-binding superfamily protein	NM_179982	AP2	4	D1	2	0	-5.01896	-4.94875	-5.10573	0	-3.48865	-3.53979	-3.74042	0	-5.00083	-4.96656	-5.01448	11.4254	6.40646	6.47667	6.31969	11.3556	7.86698	7.81583	7.61521	11.4314	6.43052	6.46479	6.41687	11.4208	11.43	6.33083	6.48208	6.37437	6.57896	6.39333	6.24604	11.3858	11.3254	7.67542	8.05854	7.52208	8.10958	7.89125	7.33917	11.485
108	AT2G42530	COR15B	cold regulated 15b	NM_129814	-	4	D1	2	0	-4.27833	-5.20635	-5.80552	0	-0.0409375	-1.25458	-2.21927	0	-3.35073	-3.36052	-3.89271	13.3579	9.07958	8.15156	7.5524	13.4565	13.4155	12.2019	11.2372	13.4149	10.0642	10.0544	9.52219	13.3433	13.3725	8.54542	9.61375	7.73062	8.5725	7.39646	7.70833	13.4887	13.4242	13.3725	13.4585	12.0563	12.3475	11.0971	11.3773	13.3746
120	AT3G01500	CA1	carbonic anhydrase 1	NM_111016	-	4	D1	2	0	-5.15021	-6.37542	-6.32615	0	-3.54344	-5.50896	-5.77562	0	-4.83198	-5.80354	-6.42635	15.8038	10.6535	9.42833	9.4776	15.8487	12.3053	10.3398	10.0731	15.7858	10.9539	9.98229	9.35948	15.8038	15.8038	10.5442	10.7629	9.41875	9.43792	9.46771	9.4875	15.8633	15.8342	12.4177	12.1929	10.3475	10.3321	10.1083	10.0379	15.8038
121	AT3G01550	PPT2	phosphoenolpyruvate (pep)/phosphate translocator 2	NM_111021	-	4	D1	2	0	-5.75667	-5.72094	-5.66729	0	-3.17708	-5.47333	-6.13385	0	-5.47708	-5.70208	-5.67708	10.9192	5.1625	5.19823	5.25188	11.3119	8.13479	5.83854	5.17802	10.8458	5.36875	5.14375	5.16875	10.9525	10.8858	5.2175	5.1075	5.23771	5.15875	5.2125	5.29125	11.3387	11.285	8.20083	8.06875	5.92542	5.75167	5.15021	5.20583	10.8458
132	AT3G16250	NDF4	NDH-dependent cyclic electron flow 1	NM_112496	-	4	D1	2	0	-5.83323	-6.15896	-6.29021	0	-3.71781	-5.34469	-5.75469	0	-5.12083	-5.76396	-5.96417	12.1837	6.35052	6.02479	5.89354	11.9814	8.26354	6.63667	6.22667	12.0288	6.90792	6.26479	6.06458	12.1837	12.1837	6.38229	6.31875	6.07833	5.97125	5.73167	6.05542	12.1738	11.789	8.28875	8.23833	6.52958	6.74375	6.2525	6.20083	12.1542
139	AT3G26060	ATPRX_Q	Thioredoxin superfamily protein	NM_113510	-	4	D1	2	0	-3.88625	-4.9375	-5.11531	0	-2.74729	-4.24094	-4.72437	0	-3.34625	-4.14938	-4.85375	13.8768	9.99052	8.93927	8.76146	13.9186	11.1714	9.67771	9.19427	13.9359	10.5897	9.78656	9.08219	13.7494	14.0042	9.8025	10.1785	8.89979	8.97875	8.83417	8.68875	13.969	13.8683	11.2108	11.1319	9.76208	9.59333	9.28688	9.10167	13.8788
141	AT3G28220	AT3G28220	TRAF-like family protein	NM_113741	-	4	D1	2	0	-6.51198	-6.54667	-6.55615	0	-0.693854	-0.816771	-3.37365	0	-6.31469	-6.21792	-6.42667	11.9067	5.39469	5.36	5.35052	12.2486	11.5548	11.4319	8.875	11.7996	5.4849	5.58167	5.37292	11.6083	12.205	5.35917	5.43021	5.29958	5.42042	5.4325	5.26854	11.88	12.6173	11.385	11.7246	11.4021	11.4617	10.0021	7.74792	11.6046
142	AT3G29030	EXPA5	expansin A5	NM_113824	-	4	D1	2	0	-5.85042	-6.08958	-6.0976	0	-2.56813	-4.16	-5.68375	0	-5.24917	-5.41583	-6.17677	11.8419	5.99146	5.75229	5.74427	12.7129	10.1448	8.55292	7.02917	11.761	6.51187	6.34521	5.58427	11.7019	11.9819	6.11167	5.87125	5.82625	5.67833	5.90958	5.57896	12.8854	12.5404	10.0683	10.2212	8.88792	8.21792	7.44083	6.6175	11.5371
144	AT3G44450	AT3G44450	unknown protein; BEST Arabidopsis thaliana protein match is: unknown protein (TAIR:AT3G52740.1); Has 63 Blast hits to 63 proteins in 12 species: Archae - 0; Bacteria - 0; Metazoa - 0; Fungi - 0; Plants - 63; Viruses - 0; Other Eukaryotes - 0 (source: NCBI BLink).	NM_114313	-	4	D1	2	0	-6.22	-6.42469	-6.27698	0	-5.66281	-6.48313	-6.40719	0	-6.45437	-6.61167	-6.53187	11.5587	5.33875	5.13406	5.28177	11.8275	6.16469	5.34437	5.42031	11.9315	5.47708	5.31979	5.39958	11.505	11.6125	5.38667	5.29083	5.16396	5.10417	5.27229	5.29125	11.8056	11.8494	6.18562	6.14375	5.34917	5.33958	5.45333	5.38729	12.2421
168	AT4G00165	AT4G00165	Bifunctional inhibitor/lipid-transfer protein/seed storage 2S albumin superfamily protein	NM_001084867	-	4	D1	2	0	-5.05958	-4.91333	-4.29979	0	-4.38958	-3.94083	-3.1151	0	-4.40802	-4.08354	-3.38698	13.1858	8.12625	8.2725	8.88604	13.2825	8.89292	9.34167	10.1674	13.2129	8.8049	9.12937	9.82594	13.205	13.1667	8.37625	7.87625	8.35875	8.18625	9.10333	8.66875	13.3217	13.2433	9.01604	8.76979	9.36875	9.31458	10.3077	10.0271	13.2788
171	AT4G04840	ATMSRB6	ATMSRB6	ATMSRB6	-	4	D1	2	0	-6.90271	-7.13688	-7.10021	0	-2.78823	-5.43438	-6.24354	0	-7.18781	-7.10198	-7.06042	12.3433	5.44062	5.20646	5.24313	12.5065	9.71823	7.07208	6.26292	12.4302	5.2424	5.32823	5.36979	12.4517	12.235	5.52	5.36125	5.19708	5.21583	5.20271	5.28354	12.8854	12.1275	10.2979	9.13854	7.45083	6.69333	6.84833	5.6775	12.8488
179	AT4G12917	AT4G12917	other RNA	NR_022950	-	4	D1	2	0	-4.8001	-4.81802	-4.52396	0	-4.06104	-3.97563	-3.73042	0	-4.94875	-4.74542	-3.84115	10.9526	6.1525	6.13458	6.42865	10.5908	6.52979	6.61521	6.86042	11.2188	6.27	6.47333	7.3776	10.9758	10.9294	6.08417	6.22083	6.06625	6.20292	6.47833	6.37896	10.605	10.5767	6.46625	6.59333	6.30875	6.92167	6.83917	6.88167	11.5071
197	AT4G26520	ATFBA7	AtFBA7	AtFBA7	-	4	D1	2	0	-4.69063	-4.84021	-5.06156	0	-3.20333	-4.43292	-5.00229	0	-4.83333	-4.93896	-4.83365	12.404	7.71333	7.56375	7.3424	12.5	9.29667	8.06708	7.49771	12.6844	7.85104	7.74542	7.85073	12.09	12.7179	7.74958	7.67708	7.79292	7.33458	7.25958	7.42521	12.4458	12.5542	9.34417	9.24917	7.82417	8.31	7.50083	7.49458	12.6554
198	AT4G26530	ATFBA5	AtFBA5	AtFBA5	-	4	D1	2	0	-6.61052	-7.0451	-7.24896	0	-2.73417	-4.91917	-6.18125	0	-6.28979	-6.96729	-6.94573	15.1853	8.57479	8.14021	7.93635	14.9775	12.2433	10.0583	8.79625	15.1705	8.88073	8.20323	8.22479	15.195	15.1756	8.73833	8.41125	8.20917	8.07125	7.89146	7.98125	15.0746	14.8804	12.7621	11.7246	10.4512	9.66542	9.36667	8.22583	15.2702
199	AT4G29905	AT4G29905	unknown protein; BEST Arabidopsis thaliana protein match is: unknown protein (TAIR:AT5G57123.1); Has 73 Blast hits to 73 proteins in 13 species: Archae - 0; Bacteria - 0; Metazoa - 0; Fungi - 0; Plants - 73; Viruses - 0; Other Eukaryotes - 0 (source: NCBI BLink).	NM_148384	-	4	D1	2	0	-6.27042	-5.66542	-4.73552	0	-1.48688	-0.851354	-0.616563	0	-5.84573	-3.87479	-3.51625	13.311	7.04063	7.64562	8.57552	13.1947	11.7078	12.3433	12.5781	13.369	7.52323	9.49417	9.85271	13.3433	13.2788	7.14042	6.94083	6.9075	8.38375	8.62271	8.52833	13.155	13.2344	11.5165	11.8992	12.1813	12.5054	12.7017	12.4546	13.3537
212	AT5G03350	AT5G03350	Legume lectin family protein	NM_120414	-	4	D1	2	0	-4.23323	-5.04135	-5.01104	0	-1.72417	-4.87646	-5.26771	0	-3.24656	-4.06594	-3.80167	11.0081	6.7749	5.96677	5.99708	12.3119	10.5877	7.43542	7.04417	10.3374	7.09083	6.27146	6.53573	11.8446	10.1717	7.1925	6.35729	6.07833	5.85521	5.93875	6.05542	12.1829	12.4408	10.54	10.6354	7.60042	7.27042	6.52958	7.55875	10.2554
216	AT5G07690	ATMYB29	myb domain protein 29	NM_120851	MYB	4	D1	2	0	-5.66354	-5.43958	-5.44438	0	-2.65198	-3.78667	-5.08865	0	-5.79448	-5.62708	-5.45208	11.7292	6.06562	6.28958	6.28479	12.1691	9.51708	8.3824	7.08042	12.1843	6.38979	6.55719	6.73219	11.7567	11.7017	6.26917	5.86208	6.29167	6.2875	6.46792	6.10167	12.1346	12.2035	9.47042	9.56375	8.32042	8.44438	6.85875	7.30208	12.2969
236	AT5G27290	AT5G27290	unknown protein; LOCATED IN: chloroplast; EXPRESSED IN: 22 plant structures; EXPRESSED DURING: 13 growth stages; BEST Arabidopsis thaliana protein match is: unknown protein (TAIR:AT1G54680.3); Has 30201 Blast hits to 17322 proteins in 780 species: Archae - 12; Bacteria - 1396; Metazoa - 17338; Fungi - 3422; Plants - 5037; Viruses - 0; Other Eukaryotes - 2996 (source: NCBI BLink).	NM_122611	-	4	D1	2	0	-5.44385	-6.96396	-6.74875	0	-3.00906	-5.82115	-6.3874	0	-5.00427	-5.85958	-6.35562	14.0504	8.60656	7.08646	7.30167	13.7234	10.7144	7.90229	7.33604	14.0987	9.09448	8.23917	7.74313	14.1237	13.9771	8.7175	8.49563	7.21083	6.96208	7.34083	7.2625	13.8785	13.5683	10.8946	10.5342	7.83292	7.97167	7.56875	7.10333	14.2754
250	AT5G43750	NDH18	NDH18	NDH18	-	4	D1	2	0	-5.56656	-6.10177	-6.0676	0	-3.42375	-5.38448	-5.88052	0	-5.71208	-5.69	-5.79146	11.5232	5.95667	5.42146	5.45562	11.4183	7.99458	6.03385	5.53781	11.5202	5.80813	5.83021	5.72875	11.5756	11.4708	6.30083	5.6125	5.43167	5.41125	5.34292	5.56833	11.6008	11.2358	8.28875	7.70042	5.93458	6.13312	5.66083	5.41479	11.6525
258	AT5G45950	AT5G45950	GDSL-like Lipase/Acylhydrolase superfamily protein	NM_123963	-	4	D1	2	0	-4.75208	-6.29	-6.1149	0	-1.25875	-2.6201	-4.58677	0	-4.37458	-5.64729	-5.88854	11.6803	6.92823	5.39031	5.56542	12.3547	11.0959	9.73458	7.76792	11.3279	6.95333	5.68063	5.43938	11.659	11.7017	8.32729	5.52917	5.29	5.49062	5.66375	5.46708	12.5917	12.1177	11.1512	11.0406	9.81375	9.65542	8.56	6.97583	11.0642
262	AT5G50740	AT5G50740	Heavy metal transport/detoxification superfamily protein	NM_001085273	-	4	D1	2	0	-5.04906	-5.1224	-4.76969	0	-2.59812	-4.19073	-4.5399	0	-4.31979	-4.67042	-4.75448	12.5836	7.53458	7.46125	7.81396	12.4483	9.85021	8.2576	7.90844	12.344	8.02417	7.67354	7.58948	12.6827	12.4846	7.58833	7.48083	7.36375	7.55875	8.07125	7.55667	12.6221	12.2746	9.79375	9.90667	8.16792	8.34729	8.1275	7.68938	12.4704
325	AT3G03820	SAUR29	SAUR29	SAUR29	-	4	D1	2	0	-3.95542	-4.54917	-4.3349	0	-1.53615	-2.65656	-3.27021	0	-3.80604	-3.59417	-4.03958	10.6426	6.68719	6.09344	6.30771	10.4526	8.91646	7.79604	7.1824	10.4754	6.66938	6.88125	6.43583	10.8971	10.3881	6.69875	6.67563	6.00375	6.18313	6.21792	6.3975	10.6248	10.2804	8.73604	9.09688	7.50125	8.09083	7.11521	7.24958	10.7538
336	AT3G57020	AT3G57020	Calcium-dependent phosphotriesterase superfamily protein	NM_115561	-	4	D1	2	0	-4.60031	-4.73937	-3.95521	0	-4.01812	-3.11292	-2.18354	0	-4.86854	-4.54969	-4.00271	13.5992	8.99885	8.85979	9.64396	13.3723	9.35417	10.2594	11.1887	13.4269	8.55833	8.87719	9.42417	13.76	13.4383	9.69208	8.30562	9.04	8.67958	9.78042	9.5075	13.6058	13.1387	9.55792	9.15042	10.1531	10.3656	11.3908	10.9867	13.3317
378	AT5G24420	PGL5	PGL5	PGL5	-	4	D1	2	0	-3.77354	-4.57979	-4.52063	0	0.460625	-1.84042	-0.315833	0	-3.56063	-3.97385	-4.02698	9.90646	6.13292	5.32667	5.38583	9.25	9.71063	7.40958	8.93417	9.62583	6.06521	5.65198	5.59885	10.3131	9.49979	6.30083	5.965	5.33208	5.32125	5.29333	5.47833	9.66542	8.83458	9.74625	9.675	7.815	7.00417	9.03	8.83833	9.96708
386	AT5G50800	ATSWEET13	AtSWEET13	AtSWEET13	-	4	D1	2	0	-4.95719	-4.25188	-4.68479	0	-1.4875	-1.48479	-1.45604	0	-5.00531	-4.26458	-3.83396	11.9512	6.99406	7.69937	7.26646	12.7996	11.3121	11.3148	11.3435	12.1417	7.13635	7.87708	8.30771	12.0412	11.8613	6.8625	7.12563	7.20083	8.19792	7.61292	6.92	12.8746	12.7246	11.2208	11.4033	11.5633	11.0663	11.4637	11.2233	11.8508
391	AT5G63780	SHA1	RING/FYVE/PHD zinc finger superfamily protein	NM_125773	-	4	D1	2	0	-3.6924	-4.57823	-4.80812	0	-2.69781	-3.8251	-4.32198	0	-3.57531	-4.17479	-4.63542	13.5753	9.88292	8.99708	8.76719	13.4964	10.7985	9.67125	9.17438	13.8227	10.2474	9.64792	9.18729	13.3433	13.8073	9.94917	9.81667	8.98583	9.00833	8.67167	8.86271	13.5396	13.4531	10.8338	10.7633	9.81375	9.52875	9.37688	8.97188	13.7233
411	AT1G54040	ESP	epithiospecifier protein	NM_180632	-	4	D1	2	0	-4.20333	-4.41052	-4.09677	0	-0.542708	-0.768125	-1.23312	0	-4.09583	-4.45646	-4.52146	12.5822	8.37885	8.17167	8.48542	12.8369	12.2942	12.0688	11.6037	12.5663	8.47042	8.10979	8.04479	12.5275	12.6369	8.50104	8.25667	8.2925	8.05083	8.75542	8.21542	12.8542	12.8196	12.265	12.3233	11.9596	12.1779	11.7246	11.4829	12.5279
412	AT1G70410	BCA4	beta carbonic anhydrase 4	NM_202390	-	4	D1	2	0	-4.15313	-4.44365	-4.01635	0	-3.00406	-3.93354	-3.94937	0	-3.83417	-3.90833	-3.73719	11.8161	7.66302	7.3725	7.79979	11.5246	8.52052	7.59104	7.57521	11.6359	7.80177	7.7276	7.89875	11.8023	11.83	7.77792	7.54812	7.39792	7.34708	7.98375	7.61583	11.6908	11.3583	8.65104	8.39	7.85167	7.33042	7.69917	7.45125	11.5842
413	AT1G76955	AT1G76955	Expressed protein	NM_202430	-	4	D1	2	0	-4.17438	-4.35458	-4.22073	0	-3.36698	-3.29927	-3.43156	0	-4.44906	-4.64542	-4.06802	10.1713	5.99687	5.81667	5.95052	9.80135	6.43438	6.50208	6.36979	10.4451	5.99604	5.79969	6.37708	10.0979	10.2446	6.1225	5.87125	5.75083	5.8825	6.0725	5.82854	9.77667	9.82604	6.55792	6.31083	6.22792	6.77625	6.53875	6.20083	10.6723
416	AT3G52740	AT3G52740	unknown protein; BEST Arabidopsis thaliana protein match is: unknown protein (TAIR:AT3G44450.1); Has 65 Blast hits to 65 proteins in 13 species: Archae - 0; Bacteria - 0; Metazoa - 0; Fungi - 0; Plants - 65; Viruses - 0; Other Eukaryotes - 0 (source: NCBI BLink).	NM_115134	-	4	D1	2	0	-4.26792	-4.44115	-3.92521	0	-2.45219	-3.2224	-3.30844	0	-4.07083	-3.82417	-3.82583	10.723	6.4551	6.28187	6.79781	10.9286	8.47646	7.70625	7.62021	10.865	6.79417	7.04083	7.03917	10.74	10.706	6.78458	6.12563	6.43333	6.13042	6.98604	6.60958	11.0723	10.785	8.79	8.16292	7.83292	7.57958	8.16667	7.07375	11.205
434	AT1G20070	AT1G20070	unknown protein; FUNCTIONS IN: molecular_function unknown; INVOLVED IN: biological_process unknown; LOCATED IN: chloroplast; EXPRESSED IN: 20 plant structures; EXPRESSED DURING: 11 growth stages; Has 26 Blast hits to 26 proteins in 9 species: Archae - 0; Bacteria - 0; Metazoa - 0; Fungi - 2; Plants - 24; Viruses - 0; Other Eukaryotes - 0 (source: NCBI BLink).	NM_101861	-	4	D1	2	0	-5.21479	-3.96115	-2.97979	0	-3.5375	-4.11417	-4.09854	0	-5.33865	-4.22792	-3.73958	12.3735	7.15875	8.4124	9.39375	11.9019	8.36438	7.78771	7.80333	12.0631	6.72448	7.83521	8.32354	12.5754	12.1717	7.78875	6.52875	8.65958	8.16521	9.37875	9.40875	12.0642	11.7396	8.32833	8.40042	7.90083	7.67458	8.17667	7.43	12.5758
441	AT1G29510	SAUR68	SAUR-like auxin-responsive protein family	NM_102691	-	4	D1	2	0	-3.43729	-4.22635	-4.365	0	-0.488958	-0.737188	-1.49417	0	-3.2799	-3.3526	-3.70604	9.33	5.89271	5.10365	4.965	8.85833	8.36937	8.12115	7.36417	9.00833	5.72844	5.65573	5.30229	9.645	9.015	5.88375	5.90167	4.98229	5.225	4.95708	4.97292	9.18833	8.52833	8.60667	8.13208	8.09146	8.15083	7.86708	6.86125	9.52
461	AT1G75250	ATRL6	RAD-like 6	NM_106181	MYB_related	4	D1	2	0	-3.60677	-4.12813	-4.23698	0	-0.702917	-0.626042	-1.5975	0	-3.45083	-3.23563	-3.83708	10.0535	6.44677	5.92542	5.81656	9.08333	8.38042	8.45729	7.48583	9.87479	6.42396	6.63917	6.03771	10.0979	10.0092	6.78458	6.10896	5.98667	5.86417	5.80458	5.82854	9.14833	9.01833	8.69208	8.06875	8.03896	8.87562	8.02917	6.9425	10.2025
493	AT1G29700	AT1G29700	Metallo-hydrolase/oxidoreductase superfamily protein	NM_102710	-	4	D1	2	0	-3.38021	-3.94417	-4.4626	0	-1.98875	-2.49615	-3.03813	0	-3.06938	-3.32854	-3.60021	13.0633	9.68313	9.11917	8.60073	12.7575	10.7688	10.2614	9.71937	12.9688	9.89937	9.64021	9.36854	13.0354	13.0913	9.57542	9.79083	9.04	9.19833	8.43812	8.76333	12.8138	12.7012	10.8038	10.7338	10.1279	10.3948	9.92333	9.51542	12.8925
501	AT1G18810	AT1G18810	phytochrome kinase substrate-related	NM_101739	-	4	D1	2	0	-3.6599	-4.21052	-4.02927	0	-1.18563	-2.05938	-2.62198	0	-3.03083	-3.2375	-3.63792	12.9522	9.29229	8.74167	8.92292	13.1504	11.9648	11.091	10.5284	13.0823	10.0515	9.84479	9.44438	12.8854	13.019	9.43125	9.15333	8.91083	8.5725	9.35	8.49583	13.2292	13.0717	12.205	11.7246	11.4721	10.71	10.8475	10.2094	13.2165
508	AT4G12900	AT4G12900	Gamma interferon responsive lysosomal thiol (GILT) reductase family protein	NM_117359	-	4	D1	2	0	-3.10271	-4.15948	-4.17646	0	-2.11625	-3.66365	-4.19479	0	-2.95031	-3.28896	-3.84885	10.7333	7.63063	6.57385	6.55687	10.8085	8.69229	7.1449	6.61375	10.7881	7.83781	7.49917	6.93927	10.74	10.7267	7.86458	7.39667	6.56042	6.58729	6.52375	6.59	11.0512	10.5658	8.82958	8.555	6.97854	7.31125	6.61	6.6175	10.7304
520	AT4G38850	SAUR15	SAUR-like auxin-responsive protein family	NM_120045	-	4	D1	2	0	-4.20573	-3.93385	-4.20427	0	-2.96375	-3.90312	-4.05354	0	-3.34323	-3.71115	-4.13115	10.8649	6.65917	6.93104	6.66062	10.5373	7.57354	6.63417	6.48375	10.908	7.56479	7.19688	6.77688	10.8338	10.896	6.59542	6.72292	6.87917	6.98292	6.54563	6.77562	10.68	10.3946	7.59042	7.55667	6.83167	6.43667	6.30375	6.66375	11.174
530	AT5G43630	TZP	zinc knuckle (CCHC-type) family protein	NM_123729	-	4	D1	2	0	-3.94802	-4.25802	-3.4951	0	-1.81979	-2.67292	-2.94521	0	-3.7124	-3.78833	-3.72031	12.4787	8.53073	8.22073	8.98365	12.6758	10.856	10.0029	9.73063	12.5838	8.87135	8.79542	8.86344	12.5167	12.4408	8.86771	8.19375	8.4025	8.03896	8.97271	8.99458	12.7546	12.5971	10.9867	10.7254	10.2467	9.75917	10.1567	9.30458	12.7754
531	AT3G21755	AT3G21755	other RNA	NR_022758	-	4	D1	2	0	-3.59323	-3.90344	-4.33198	0	-0.913438	-2.02531	-2.56885	0	-3.13938	-3.10729	-3.24979	12.3882	8.795	8.48479	8.05625	12.1672	11.2538	10.1419	9.59833	12.3579	9.21854	9.25062	9.10813	12.615	12.1615	8.81375	8.77625	8.44375	8.52583	8.12083	7.99167	12.3973	11.9371	11.1729	11.3346	10.1629	10.1208	9.95417	9.2425	12.6754
543	AT2G40130	SMXL8	SMXL8	SMXL8	-	4	D1	2	0	-4.58906	-3.90677	-3.58563	0	-2.92615	-2.26417	-1.57448	0	-3.82875	-3.3574	-3.27198	12.5603	7.97125	8.65354	8.97469	12.4168	9.49063	10.1526	10.8423	12.7206	8.89188	9.36323	9.44865	12.4092	12.7115	8.10667	7.83583	8.67042	8.63667	9.09563	8.85375	12.4335	12.4	9.33542	9.64583	9.98271	10.3225	10.61	11.0746	12.6554
562	AT4G23990	ATCSLG3	cellulose synthase like G3	NM_118531	-	4	D1	2	0	-4.50781	-3.89875	-3.70188	0	-4.7276	-4.72104	-4.59896	0	-4.49323	-4.42698	-4.23354	9.72979	5.22198	5.83104	6.02792	10.4272	5.69958	5.70615	5.82823	9.9676	5.47438	5.54063	5.73406	9.60542	9.85417	5.24104	5.20292	5.94958	5.7125	6.03167	6.02417	10.3419	10.5125	5.7425	5.65667	5.58125	5.83104	5.87354	5.78292	9.47875
569	AT2G15050	LTP	lipid transfer protein	NM_001124849	-	4	D1	2	0	-3.2901	-3.55583	-4.52927	0	-1.21354	-1.21031	-1.27344	0	-2.82188	-2.50344	-2.6376	13.6414	10.3513	10.0855	9.11208	13.9911	12.7776	12.7808	12.7177	13.6849	10.863	11.1815	11.0473	13.7075	13.5752	10.12	10.5825	10.0412	10.1298	9.32875	8.89542	14.114	13.8683	12.6827	12.8725	12.7008	12.8608	12.8433	12.5921	13.8154
572	AT1G64780	ATAMT1;2	ammonium transporter 1;2	NM_105152	-	4	D1	2	0	-3.93896	-3.88323	-4.07688	0	-3.22417	-4.5274	-4.58083	0	-4.0026	-3.82865	-4.18323	11.4076	7.46865	7.52438	7.33073	11.8974	8.67323	7.37	7.31656	11.2034	7.20083	7.37479	7.02021	11.4523	11.3629	7.28896	7.64833	7.33333	7.71542	7.42708	7.23438	11.9044	11.8904	8.97854	8.36792	7.52208	7.21792	7.45167	7.18146	11.1046
574	AT2G05310	AT2G05310	unknown protein; FUNCTIONS IN: molecular_function unknown; INVOLVED IN: biological_process unknown; LOCATED IN: chloroplast; BEST Arabidopsis thaliana protein match is: unknown protein (TAIR:AT4G13500.1); Has 50 Blast hits to 50 proteins in 20 species: Archae - 0; Bacteria - 0; Metazoa - 0; Fungi - 0; Plants - 50; Viruses - 0; Other Eukaryotes - 0 (source: NCBI BLink).	NM_126555	-	4	D1	2	0	-3.18781	-3.96042	-4.1099	0	-2.18594	-2.2376	-2.51875	0	-2.97812	-3.02729	-3.11583	12.9643	9.77646	9.00385	8.85438	12.8464	10.6604	10.6088	10.3276	13.0646	10.0865	10.0373	9.94875	12.8854	13.0431	9.51833	10.0346	8.80083	9.20688	8.86542	8.84333	12.8542	12.8385	10.6175	10.7033	10.4442	10.7733	10.4198	10.2354	13.1294
576	AT3G21760	HYR1	HYR1	HYR1	-	4	D1	2	0	-3.70844	-3.79302	-4.23948	0	-1.29667	-1.62479	-2.44052	0	-3.36354	-3.15125	-3.11687	10.3226	6.61417	6.52958	6.08312	10.0235	8.72688	8.39875	7.58302	10.3357	6.97219	7.18448	7.21885	10.5017	10.1435	6.59542	6.63292	6.49896	6.56021	5.97917	6.18708	10.2015	9.84563	8.72833	8.72542	8.01208	8.78542	7.96292	7.20312	10.6019
584	AT3G19800	AT3G19800	Protein of unknown function (DUF177)	NM_001125194	-	4	D1	2	0	-3.54594	-4.10219	-3.76042	0	-2.7425	-3.1151	-3.30635	0	-3.57958	-3.46875	-3.47073	13.2372	9.69125	9.135	9.47677	12.982	10.2395	9.86687	9.67562	13.3297	9.7501	9.86094	9.85896	13.205	13.2694	9.68083	9.70167	9.22333	9.04667	9.39687	9.55667	12.9763	12.9877	10.4042	10.0748	9.61292	10.1208	9.86542	9.48583	13.4067
599	AT3G02830	ZFN1	zinc finger protein 1	NM_111151	C3H	4	D1	2	0	-4.0525	-4.06177	-3.1026	0	-3.11948	-3.72177	-3.94917	0	-4.00354	-3.73146	-3.32896	12.1936	8.14115	8.13187	9.09104	12.3957	9.27625	8.67396	8.44656	12.1598	8.15625	8.42833	8.83083	12.2431	12.1442	8.44646	7.83583	8.32125	7.9425	9.08583	9.09625	12.424	12.3675	9.33542	9.21708	8.68625	8.66167	8.87521	8.01792	12.1108
610	AT3G17640	AT3G17640	Leucine-rich repeat (LRR) family protein	NM_112645	-	4	D1	2	0	-3.66146	-3.75958	-4.16563	0	-2.31875	-3.29146	-3.35281	0	-3.40156	-3.85792	-4.2575	12.084	8.4225	8.32437	7.91833	11.8883	9.56958	8.59688	8.53552	11.9767	8.5751	8.11875	7.71917	12.1175	12.0504	8.25833	8.58667	8.265	8.38375	7.73125	8.10542	12.1346	11.6421	9.66542	9.47375	8.8675	8.32625	8.48563	8.58542	11.9233
620	AT1G29430	#N/A	#N/A	#N/A	-	4	D1	2	0	-3.06146	-3.89417	-4.01167	0	-1.2449	-1.7825	-2.63271	0	-2.86625	-2.98969	-3.59688	10.3023	7.24083	6.40813	6.29063	10.1535	8.90865	8.37104	7.52083	10.3003	7.43406	7.31063	6.70344	10.4329	10.1717	7.11292	7.36875	6.10042	6.71583	6.43583	6.14542	10.5375	9.76958	9.00646	8.81083	8.3675	8.37458	7.55917	7.4825	10.5415
655	AT4G21760	BGLU47	beta-glucosidase 47	NM_118296	-	4	D1	2	0	-3.84365	-3.72948	-3.88677	0	-4.7301	-4.71854	-4.6824	0	-4.03396	-3.97344	-4.01625	9.69406	5.85042	5.96458	5.80729	10.6005	5.87042	5.88198	5.91812	9.89125	5.85729	5.91781	5.875	9.61562	9.7725	5.905	5.79583	5.98667	5.9425	5.96292	5.65167	10.6352	10.5658	5.98833	5.7525	6.15896	5.605	6.03333	5.80292	9.89708
688	AT2G45560	CYP76C1	cytochrome P450, family 76, subfamily C, polypeptide 1	NM_180108	-	4	D1	2	0	-3.35823	-3.61677	-3.9674	0	-2.55979	-2.73177	-2.93073	0	-3.17198	-3.32927	-3.59219	13.7898	10.4316	10.173	9.8224	13.6601	11.1003	10.9283	10.7294	13.7891	10.6171	10.4598	10.1969	13.7494	13.8302	10.236	10.6271	10.1971	10.149	9.90813	9.73667	13.789	13.5312	11.2208	10.9798	10.84	11.0167	10.7554	10.7033	13.9115
708	AT1G20030	AT1G20030	Pathogenesis-related thaumatin superfamily protein	NM_202141	-	4	D1	2	0	-3.93375	-3.7825	-2.91552	0	-3.09437	-2.99333	-3.12875	0	-4.13208	-4.04958	-3.85062	11.9275	7.99375	8.145	9.01198	11.6325	8.53813	8.63917	8.50375	11.963	7.83094	7.91344	8.1124	12.1533	11.7017	8.08667	7.90083	8.3475	7.9425	9.02937	8.99458	11.7954	11.4696	8.52125	8.555	8.57333	8.705	8.75042	8.25708	12.0752
714	AT2G04790	AT2G04790	unknown protein; Has 45 Blast hits to 45 proteins in 15 species: Archae - 0; Bacteria - 0; Metazoa - 0; Fungi - 0; Plants - 43; Viruses - 0; Other Eukaryotes - 2 (source: NCBI BLink).	NM_001084410	-	4	D1	2	0	-3.40531	-3.7099	-3.67927	0	-2.62271	-2.85219	-2.87896	0	-3.55031	-3.39187	-3.17552	10.8824	7.47708	7.1725	7.20312	10.1156	7.49292	7.26344	7.23667	10.8542	7.30385	7.46229	7.67865	10.9633	10.8015	7.57708	7.37708	7.12542	7.21958	7.20542	7.20083	10.0979	10.1333	7.58042	7.40542	7.16896	7.35792	7.33083	7.1425	11.0558
720	AT1G02205	CER1	Fatty acid hydroxylase superfamily	NM_180601	-	4	D1	2	0	-3.52635	-3.78781	-3.41927	0	-0.54625	-0.55375	-1.85312	0	-2.48031	-2.31844	-2.66594	11.0114	7.485	7.22354	7.59208	11.6946	11.1483	11.1408	9.84146	9.81969	7.33938	7.50125	7.15375	11.5146	10.5081	7.66542	7.30458	7.31333	7.13375	7.485	7.69917	10.7921	12.5971	10.6175	11.6792	11.3233	10.9583	9.95417	9.72875	8.81417
730	AT3G28760	AT3G28760	FUNCTIONS IN: molecular_function unknown; INVOLVED IN: biological_process unknown; LOCATED IN: chloroplast; EXPRESSED IN: 20 plant structures; EXPRESSED DURING: 13 growth stages; CONTAINS InterPro DOMAIN/s: 3-dehydroquinate synthase, prokaryotic-type (InterPro:IPR002812); Has 390 Blast hits to 390 proteins in 131 species: Archae - 144; Bacteria - 105; Metazoa - 0; Fungi - 0; Plants - 54; Viruses …	NM_001035714	-	4	D1	2	0	-3.3875	-3.69323	-3.65927	0	-1.44062	-2.18354	-2.8149	0	-2.87177	-2.85938	-2.63021	11.4977	8.11021	7.80448	7.83844	11.4506	10.01	9.26708	8.63573	11.2469	8.3751	8.3875	8.61667	11.5879	11.4075	8.5175	7.70292	7.73062	7.87833	7.38625	8.29063	11.5104	11.3908	10.0567	9.96333	9.01667	9.5175	8.95042	8.32104	11.085
771	AT4G16008	AT4G16008	unknown protein; FUNCTIONS IN: molecular_function unknown; INVOLVED IN: biological_process unknown; LOCATED IN: cellular_component unknown; Has 30201 Blast hits to 17322 proteins in 780 species: Archae - 12; Bacteria - 1396; Metazoa - 17338; Fungi - 3422; Plants - 5037; Viruses - 0; Other Eukaryotes - 2996 (source: NCBI BLink).	NM_001125516	-	4	D1	2	0	-3.32188	-3.74823	-3.30844	0	-1.96865	-1.29781	-1.47031	0	-3.02979	-2.79354	-2.91115	10.3663	7.04438	6.61802	7.05781	10.0151	8.04646	8.71729	8.54479	10.3023	7.2725	7.50875	7.39115	10.3329	10.3996	7.78875	6.3	6.61125	6.62479	6.78208	7.33354	10.046	9.98417	8.24042	7.8525	8.68625	8.74833	8.95042	8.13917	10.2662
785	AT1G51090	AT1G51090	Heavy metal transport/detoxification superfamily protein	NM_103987	-	4	D1	2	0	-3.50698	-3.40625	-3.76187	0	-0.101354	-0.446771	-0.792292	0	-3.96385	-2.95667	-2.92917	12.0831	8.57615	8.67687	8.32125	12.1478	12.0465	11.701	11.3555	12.1898	8.22594	9.23313	9.26063	12.165	12.0013	8.7175	8.43479	8.50792	8.84583	8.44958	8.19292	12.336	11.9596	12.0254	12.0675	11.5825	11.8196	11.3338	11.3773	12.2969
806	AT4G32770	VTE1	tocopherol cyclase, chloroplast / vitamin E deficient 1 (VTE1) / sucrose export defective 1 (SXD1)	NM_119430	-	4	D1	2	0	-3.53646	-3.64417	-3.11229	0	-2.47292	-2.41156	-2.56802	0	-3.57354	-3.48167	-3.5375	13.8773	10.3408	10.2331	10.765	13.8073	11.3344	11.3957	11.2393	13.8523	10.2787	10.3706	10.3148	13.8117	13.9429	10.4079	10.2737	10.2779	10.1883	10.8946	10.6354	13.9229	13.6917	11.5369	11.1319	11.5825	11.209	11.4744	11.0042	13.8904
820	AT1G78370	ATGSTU20	glutathione S-transferase TAU 20	NM_106484	-	4	D1	2	0	-2.9349	-3.35313	-3.76656	0	-1.50802	-2.52667	-4.45458	0	-2.74354	-3.49219	-2.98354	13.9221	10.9872	10.569	10.1555	14.234	12.7259	11.7073	9.77937	14.0625	11.319	10.5703	11.079	13.8562	13.9879	11.2225	10.7519	10.3812	10.7567	9.97	10.341	14.3558	14.1121	12.7735	12.6783	11.7133	11.7012	9.49	10.0687	14.0033
834	AT1G27120	AT1G27120	Galactosyltransferase family protein	NM_102474	-	4	D1	2	0	-3.14354	-3.6374	-3.21469	0	-1.92854	-2.77187	-2.60292	0	-2.81781	-2.62479	-2.69771	10.2383	7.09479	6.60094	7.02365	10.1575	8.22896	7.38563	7.55458	10.0448	7.22698	7.42	7.34708	10.4079	10.0687	7.03417	7.15542	6.57708	6.62479	6.83563	7.21167	10.4071	9.90792	8.24042	8.2175	7.37583	7.39542	7.64833	7.46083	10.0583
851	AT3G60390	HAT3	homeobox-leucine zipper protein 3	NM_115903	HD-ZIP	4	D1	2	0	-2.78771	-3.38573	-3.63146	0	-1.25646	-2.06667	-2.56438	0	-2.46177	-2.42885	-2.64594	10.3752	7.5875	6.98948	6.74375	10.2219	8.96542	8.15521	7.6575	10.3699	7.90813	7.94104	7.72396	10.5279	10.2225	7.90208	7.27292	6.97583	7.00312	6.415	7.0725	10.3746	10.0692	9.21542	8.71542	8.08042	8.23	7.84375	7.47125	10.6383
858	AT1G62290	AT1G62290	Saposin-like aspartyl protease family protein	NM_104909	-	4	D1	2	0	-2.61354	-3.21927	-3.76667	0	-1.0899	-1.88833	-2.28156	0	-2.42344	-2.11073	-2.43135	11.1036	8.4901	7.88438	7.33698	11.4958	10.4059	9.6075	9.21427	10.9376	8.51417	8.82688	8.50625	10.9079	11.2994	8.54542	8.43479	7.63792	8.13083	7.24875	7.42521	11.5104	11.4812	10.2881	10.5237	9.19958	10.0154	9.32687	9.10167	10.8129
[truncated: 1,728 more rows]
[truncated: 7 more columns]
